# Supplementary material for: 1,3,5-Tris(4-meth­oxy­phen­yl)-1,3,5-triazinane-2,4,6-trione
Source: Acta Crystallogr Sect E Struct Rep Online. 2014 Jan 8;70(Pt 2):o118. doi: 10.1107/S160053681303482X (PMC3998286; doi:10.1107/S160053681303482X)
Supplement: Supplementary file 1 [file e-70-0o118-sup1.cif]

##############################################################################
#                                                                            #
# This CIF contains the data in a paper accepted for publication in          #
# Acta Crystallographica Section E. It conforms to the requirements of       #
# Notes for Authors for Acta Crystallographica Section E, and has been       #
# peer reviewed under the auspices of the IUCr Commission on Journals.       #
#                                                                            #
# Full details of the Crystallographic Information File format               #
# are given in the paper "The Crystallographic Information File (CIF):       #
# a New Standard Archive File for Crystallography" by S. R. Hall, F. H.      #
# Allen and I. D. Brown [Acta Cryst. (1991), A47, 655-685].                  #
#                                                                            #
# The current version of the core CIF dictionary is obtainable from          #
# ftp://ftp.iucr.org/pub/cif_core.dic.                                       #
#                                                                            #
# Software is freely available for graphical display of the structure(s)     #
# in this CIF. For information consult the CIF software page                 #
# http://www.iucr.org/resources/cif/software.                                #
#                                                                            #
# This file may be used for bona fide research purposes within the           #
# scientific community so long as proper attribution is given to the journal # 
# article from which it was obtained.                                        #
#                                                                            #
##############################################################################
data_I
_audit_creation_method     SHELXL-97
_database_code_depnum_ccdc_archive     'CCDC 979026'
_chemical_name_systematic
;
1,3,5-Tris(4-methoxyphenyl)-1,3,5-triazinane-2,4,6-trione
;
_chemical_name_common     ?
_chemical_formula_moiety     'C24 H21 N3 O6'
_chemical_formula_sum     'C24 H21 N3 O6'
_chemical_formula_iupac     'C24 H21 N3 O6'
_chemical_formula_weight     447.44
_chemical_melting_point     ?
_symmetry_cell_setting     trigonal
_symmetry_space_group_name_H-M     ' R 3 c'
_symmetry_space_group_name_Hall     'R 3 -2"c'
loop_
    _symmetry_equiv_pos_as_xyz
    'x, y, z'
    '-y, x-y, z'
    '-x+y, -x, z'
    '-x+y, y, z+1/2'
    'x, x-y, z+1/2'
    '-y, -x, z+1/2'
    'x+2/3, y+1/3, z+1/3'
    '-y+2/3, x-y+1/3, z+1/3'
    '-x+y+2/3, -x+1/3, z+1/3'
    '-x+y+2/3, y+1/3, z+5/6'
    'x+2/3, x-y+1/3, z+5/6'
    '-y+2/3, -x+1/3, z+5/6'
    'x+1/3, y+2/3, z+2/3'
    '-y+1/3, x-y+2/3, z+2/3'
    '-x+y+1/3, -x+2/3, z+2/3'
    '-x+y+1/3, y+2/3, z+7/6'
    'x+1/3, x-y+2/3, z+7/6'
    '-y+1/3, -x+2/3, z+7/6'
_cell_length_a     13.2008(14)
_cell_length_b     13.2008(14)
_cell_length_c     26.695(3)
_cell_angle_alpha     90.00
_cell_angle_beta     90.00
_cell_angle_gamma     120.00
_cell_volume     4028.7(8)
_cell_formula_units_Z     6
_cell_measurement_reflns_used     1247
_cell_measurement_theta_min     2.29
_cell_measurement_theta_max     20.36
_cell_measurement_temperature     200(2)
_exptl_crystal_description     block
_exptl_crystal_colour     colourless
_exptl_crystal_size_max     0.51
_exptl_crystal_size_mid     0.49
_exptl_crystal_size_min     0.04
_exptl_crystal_density_diffrn     1.107
_exptl_crystal_density_meas     ?
_exptl_crystal_density_method     'not measured'
_exptl_crystal_F_000     1404
_exptl_absorpt_coefficient_mu     0.081
_exptl_absorpt_correction_type     multi-scan
_exptl_absorpt_process_details     '(SADABS; Sheldrick, 1996)'
_exptl_absorpt_correction_T_min     0.9599
_exptl_absorpt_correction_T_max     0.9967
_exptl_special_details     ?
_diffrn_ambient_temperature     200(2)
_diffrn_radiation_type     MoK\a
_diffrn_radiation_wavelength     0.71073
_diffrn_radiation_source     'fine-focus sealed tube'
_diffrn_radiation_monochromator     graphite
_diffrn_measurement_device_type     'Bruker SMART CCD area-detector'
_diffrn_measurement_method     'phi and omega scans'
_diffrn_detector_area_resol_mean     ?
_diffrn_reflns_number     6995
_diffrn_reflns_av_R_equivalents     0.0313
_diffrn_reflns_av_sigmaI/netI     0.0241
_diffrn_reflns_theta_min     2.35
_diffrn_reflns_theta_max     25.04
_diffrn_reflns_theta_full     25.04
_diffrn_measured_fraction_theta_max     1.000
_diffrn_measured_fraction_theta_full     1.000
_diffrn_reflns_limit_h_min     -9
_diffrn_reflns_limit_h_max     15
_diffrn_reflns_limit_k_min     -15
_diffrn_reflns_limit_k_max     14
_diffrn_reflns_limit_l_min     -31
_diffrn_reflns_limit_l_max     31
_refine_special_details
;
Refinement of <i>F</i>^2^ against ALL reflections. The weighted <i>R</i>-factor
<i>wR</i> and goodness of fit <i>S</i> are based on <i>F</i>^2^, conventional
<i>R</i>-factors <i>R</i> are based on <i>F</i>, with <i>F</i> set to zero for
negative <i>F</i>^2^. The threshold expression of <i>F</i>^2^ >
\s(<i>F</i>^2^) is used only for calculating <i>R</i>-factors(gt) <i>etc</i>.
and is not relevant to the choice of reflections for refinement.
<i>R</i>-factors based on <i>F</i>^2^ are statistically about twice as large
as those based on <i>F</i>, and <i>R</i>- factors based on ALL data will be
even larger.
;
_reflns_number_total     1577
_reflns_number_gt     1142
_reflns_threshold_expression     I>2\s(I)
_refine_ls_structure_factor_coef     Fsqd
_refine_ls_matrix_type     full
_refine_ls_R_factor_all     0.0601
_refine_ls_R_factor_gt     0.0439
_refine_ls_wR_factor_gt     0.1145
_refine_ls_wR_factor_ref     0.1219
_refine_ls_goodness_of_fit_ref     1.052
_refine_ls_restrained_S_all     1.052
_refine_ls_number_reflns     1577
_refine_ls_number_parameters     101
_refine_ls_number_restraints     1
_refine_ls_hydrogen_treatment     constr
_refine_ls_weighting_scheme     calc
_refine_ls_weighting_details
                 'calc w=1/[\s^2^(Fo^2^)+(0.0687P)^2^] where P=(Fo^2^+2Fc^2^)/3'
_atom_sites_solution_hydrogens     geom
_atom_sites_solution_primary     direct
_atom_sites_solution_secondary     difmap
_refine_ls_shift/su_max     0.001
_refine_ls_shift/su_mean     0.000
_refine_diff_density_max     0.160
_refine_diff_density_min     -0.116
_refine_ls_extinction_method     none
_refine_ls_extinction_coef     ?
loop_
    _atom_type_symbol
    _atom_type_description
    _atom_type_scat_dispersion_real
    _atom_type_scat_dispersion_imag
    _atom_type_scat_source
    'C' 'C' 0.0033 0.0016
                         'International Tables Vol C Tables 4.2.6.8 and 6.1.1.4'
    'H' 'H' 0.0000 0.0000
                         'International Tables Vol C Tables 4.2.6.8 and 6.1.1.4'
    'N' 'N' 0.0061 0.0033
                         'International Tables Vol C Tables 4.2.6.8 and 6.1.1.4'
    'O' 'O' 0.0106 0.0060
                         'International Tables Vol C Tables 4.2.6.8 and 6.1.1.4'
_computing_data_collection     'SMART (Bruker, 2007)'
_computing_cell_refinement     'SAINT (Bruker, 2007)'
_computing_data_reduction     'SAINT (Bruker, 2007)'
_computing_structure_solution     'SHELXS97 (Sheldrick, 2008)'
_computing_structure_refinement     'SHELXL97 (Sheldrick, 2008)'
_computing_molecular_graphics     'SHELXTL (Sheldrick, 2008)'
_computing_publication_material
                             'SHELXTL (Sheldrick, 2008) and PLATON (Spek, 2009)'
loop_
    _atom_site_type_symbol
    _atom_site_label
    _atom_site_fract_x
    _atom_site_fract_y
    _atom_site_fract_z
    _atom_site_U_iso_or_equiv
    _atom_site_adp_type
    _atom_site_calc_flag
    _atom_site_refinement_flags
    _atom_site_occupancy
    _atom_site_symmetry_multiplicity
    _atom_site_disorder_assembly
    _atom_site_disorder_group
    N N1 0.24317(15) 0.68853(16) 0.06336(8) 0.0507(6) Uani d . 1 1 . .
    O O1 0.37628(17) 0.88360(16) 0.06161(9) 0.0710(6) Uani d . 1 1 . .
    O O2 -0.1275(2) 0.7774(3) 0.06263(12) 0.1146(9) Uani d . 1 1 . .
    C C1 0.1470(2) 0.7108(2) 0.06541(11) 0.0552(7) Uani d . 1 1 . .
    C C2 0.0864(2) 0.6942(2) 0.10907(12) 0.0652(7) Uani d . 1 1 . .
    H H2 0.1090 0.6709 0.1387 0.078 Uiso calc R 1 1 . .
    C C3 -0.0104(3) 0.7124(3) 0.10944(13) 0.0768(9) Uani d . 1 1 . .
    H H3 -0.0565 0.6970 0.1388 0.092 Uiso calc R 1 1 . .
    C C4 -0.0369(2) 0.7525(3) 0.06691(14) 0.0724(8) Uani d . 1 1 . .
    C C5 0.0253(3) 0.7708(3) 0.02514(15) 0.0878(10) Uani d . 1 1 . .
    H H5 0.0050 0.7983 -0.0039 0.105 Uiso calc R 1 1 . .
    C C6 0.1168(3) 0.7514(3) 0.02308(12) 0.0729(8) Uani d . 1 1 . .
    H H6 0.1600 0.7654 -0.0071 0.088 Uiso calc R 1 1 . .
    C C7 0.3566(2) 0.7838(2) 0.06225(11) 0.0566(7) Uani d . 1 1 . .
    C C8 -0.2060(4) 0.7446(5) 0.1028(2) 0.1312(17) Uani d . 1 1 . .
    H H8A -0.2414 0.6604 0.1087 0.197 Uiso calc R 1 1 . .
    H H8B -0.2674 0.7631 0.0948 0.197 Uiso calc R 1 1 . .
    H H8C -0.1641 0.7874 0.1329 0.197 Uiso calc R 1 1 . .
loop_
    _atom_site_aniso_label
    _atom_site_aniso_U_11
    _atom_site_aniso_U_22
    _atom_site_aniso_U_33
    _atom_site_aniso_U_12
    _atom_site_aniso_U_13
    _atom_site_aniso_U_23
    N1 0.0390(12) 0.0406(12) 0.0734(15) 0.0206(10) 0.0029(11) 0.0033(11)
    O1 0.0571(12) 0.0488(12) 0.1124(15) 0.0306(10) -0.0006(11) -0.0036(10)
    O2 0.0943(19) 0.158(3) 0.127(2) 0.0896(19) 0.0056(17) 0.0234(18)
    C1 0.0452(16) 0.0456(15) 0.0770(18) 0.0242(14) 0.0011(15) -0.0026(14)
    C2 0.0608(17) 0.0636(18) 0.0762(19) 0.0350(14) 0.0076(14) 0.0051(15)
    C3 0.0591(18) 0.080(2) 0.089(2) 0.0331(16) 0.0207(15) 0.0075(17)
    C4 0.0538(16) 0.078(2) 0.098(2) 0.0429(16) -0.0027(18) 0.0036(17)
    C5 0.071(2) 0.111(3) 0.093(3) 0.054(2) -0.008(2) 0.0187(19)
    C6 0.0654(19) 0.079(2) 0.081(2) 0.0410(16) 0.0038(16) 0.0179(16)
    C7 0.0465(16) 0.0472(16) 0.0751(19) 0.0227(11) 0.0012(14) -0.0021(14)
    C8 0.085(3) 0.174(4) 0.166(4) 0.088(3) 0.016(3) -0.011(4)
_geom_special_details
;
All e.s.d.'s (except the e.s.d. in the dihedral angle between two l.s. planes)
are estimated using the full covariance matrix. The cell e.s.d.'s are taken
into account individually in the estimation of e.s.d.'s in distances, angles
and torsion angles; correlations between e.s.d.'s in cell parameters are only
used when they are defined by crystal symmetry. An approximate (isotropic)
treatment of cell e.s.d.'s is used for estimating e.s.d.'s involving l.s.
planes.
;
loop_
    _geom_bond_atom_site_label_1
    _geom_bond_atom_site_label_2
    _geom_bond_site_symmetry_2
    _geom_bond_distance
    _geom_bond_publ_flag
    N1 C7 2_665 1.384(3) ?
    N1 C7 . 1.393(3) ?
    N1 C1 . 1.440(3) ?
    O1 C7 . 1.209(3) ?
    O2 C4 . 1.395(4) ?
    O2 C8 . 1.400(5) ?
    C1 C2 . 1.368(4) ?
    C1 C6 . 1.392(4) ?
    C2 C3 . 1.413(4) ?
    C2 H2 . 0.9500 ?
    C3 C4 . 1.370(5) ?
    C3 H3 . 0.9500 ?
    C4 C5 . 1.333(4) ?
    C5 C6 . 1.356(4) ?
    C5 H5 . 0.9500 ?
    C6 H6 . 0.9500 ?
    C7 N1 3_565 1.384(3) ?
    C8 H8A . 0.9800 ?
    C8 H8B . 0.9800 ?
    C8 H8C . 0.9800 ?
loop_
    _geom_angle_atom_site_label_1
    _geom_angle_atom_site_label_2
    _geom_angle_atom_site_label_3
    _geom_angle_site_symmetry_1
    _geom_angle_site_symmetry_3
    _geom_angle
    _geom_angle_publ_flag
    C7 N1 C7 2_665 . 124.2(3) ?
    C7 N1 C1 2_665 . 117.35(19) ?
    C7 N1 C1 . . 118.43(19) ?
    C4 O2 C8 . . 117.0(3) ?
    C2 C1 C6 . . 119.7(2) ?
    C2 C1 N1 . . 120.3(3) ?
    C6 C1 N1 . . 120.0(2) ?
    C1 C2 C3 . . 119.1(3) ?
    C1 C2 H2 . . 120.5 ?
    C3 C2 H2 . . 120.5 ?
    C4 C3 C2 . . 119.1(3) ?
    C4 C3 H3 . . 120.4 ?
    C2 C3 H3 . . 120.4 ?
    C5 C4 C3 . . 120.7(3) ?
    C5 C4 O2 . . 114.3(3) ?
    C3 C4 O2 . . 125.0(3) ?
    C4 C5 C6 . . 121.7(3) ?
    C4 C5 H5 . . 119.2 ?
    C6 C5 H5 . . 119.2 ?
    C5 C6 C1 . . 119.6(3) ?
    C5 C6 H6 . . 120.2 ?
    C1 C6 H6 . . 120.2 ?
    O1 C7 N1 . 3_565 122.2(2) ?
    O1 C7 N1 . . 122.1(2) ?
    N1 C7 N1 3_565 . 115.7(3) ?
    O2 C8 H8A . . 109.5 ?
    O2 C8 H8B . . 109.5 ?
    H8A C8 H8B . . 109.5 ?
    O2 C8 H8C . . 109.5 ?
    H8A C8 H8C . . 109.5 ?
    H8B C8 H8C . . 109.5 ?
_iucr_refine_instructions_details
;
TITL s331b_0m in R3c
CELL 0.71073 13.2008 13.2008 26.6954 90.000 90.000 120.000
ZERR 6.00 0.0014 0.0014 0.0030 0.000 0.000 0.000
LATT -3
SYMM -y, x-y, z
SYMM -x+y, -x, z
SYMM -x+y, y, z+1/2
SYMM x, x-y, z+1/2
SYMM -y, -x, z+1/2
SFAC C  H  N  O
UNIT 144 126 18 36
L.S. 4
ACTA
BOND $H
FMAP 2
PLAN 5
SIZE 0.51 0.49 .041
WGHT  0.068700  0.000000
FVAR  0.579760
TEMP -73.000
N1     3   0.243174  0.688528  0.063361 11.000000  0.039030  0.040610 =
           0.073420  0.003320  0.002860  0.020600
O1     4   0.376279  0.883597  0.061606 11.000000  0.057080  0.048840 =
           0.112400 -0.003570 -0.000600  0.030550
O2     4  -0.127513  0.777378  0.062627 11.000000  0.094350  0.157560 =
           0.127440  0.023450  0.005620  0.089560
C1     1   0.147039  0.710777  0.065414 11.000000  0.045170  0.045570 =
           0.077030 -0.002640  0.001150  0.024230
C2     1   0.086379  0.694231  0.109069 11.000000  0.060780  0.063630 =
           0.076200  0.005090  0.007570  0.034960
AFIX 43
H2     2   0.109024  0.670878  0.138706 11.000000 -1.200000
AFIX 0
C3     1  -0.010416  0.712372  0.109441 11.000000  0.059070  0.079880 =
           0.089170  0.007500  0.020690  0.033090
AFIX 43
H3     2  -0.056527  0.696978  0.138803 11.000000 -1.200000
AFIX 0
C4     1  -0.036900  0.752451  0.066905 11.000000  0.053800  0.078230 =
           0.098320  0.003620 -0.002720  0.042900
C5     1   0.025279  0.770837  0.025136 11.000000  0.071370  0.110580 =
           0.093230  0.018680 -0.008420  0.054300
AFIX 43
H5     2   0.004964  0.798278 -0.003934 11.000000 -1.200000
AFIX 0
C6     1   0.116787  0.751374  0.023079 11.000000  0.065370  0.078740 =
           0.081330  0.017900  0.003810  0.040970
AFIX 43
H6     2   0.160007  0.765361 -0.007081 11.000000 -1.200000
AFIX 0
C7     1   0.356624  0.783777  0.062249 11.000000  0.046490  0.047160 =
           0.075150 -0.002080  0.001170  0.022730
C8     1  -0.206022  0.744610  0.102771 11.000000  0.085220  0.174010 =
           0.166060 -0.010660  0.016430  0.088490
AFIX 137
H8A    2  -0.241435  0.660365  0.108690 11.000000 -1.500000
H8B    2  -0.267432  0.763124  0.094792 11.000000 -1.500000
H8C    2  -0.164136  0.787412  0.132922 11.000000 -1.500000
AFIX 0
Q1     1  -0.112600  0.773200  0.118800 11.000000  0.050000      0.16
Q2     1  -0.000500  0.702000  0.147500 11.000000  0.050000      0.12
Q3     1   0.206100  0.770100  0.168700 11.000000  0.050000      0.11
Q4     1  -0.155700  0.819000  0.031900 11.000000  0.050000      0.10
Q5     1   0.083500  0.718900 -0.029600 11.000000  0.050000      0.10
HKLF 4
END
;
loop_
    _platon_squeeze_void_nr
    _platon_squeeze_void_average_x
    _platon_squeeze_void_average_y
    _platon_squeeze_void_average_z
    _platon_squeeze_void_volume
    _platon_squeeze_void_count_electrons
    _platon_squeeze_void_content
    1 0.000 0.000 0.006 14 2 ' '
    2 0.000 0.000 0.223 153 39 ' '
    3 0.000 0.000 0.506 14 2 ' '
    4 0.000 0.000 0.723 153 39 ' '
    5 0.333 0.667 0.390 151 39 ' '
    6 0.333 0.667 0.890 151 39 ' '
    7 0.333 0.667 0.172 14 2 ' '
    8 0.333 0.667 0.672 14 2 ' '
    9 0.667 0.333 0.056 151 39 ' '
    10 0.667 0.333 0.556 151 39 ' '
    11 0.666 0.333 0.339 14 2 ' '
    12 0.666 0.333 0.839 14 2 ' '
_platon_squeeze_details     ?
data_New_Global_Publ_Block
_journal_date_recd_electronic     2013-12-26
_journal_date_accepted     2013-12-30
_journal_name_full     'Acta Crystallographica, Section E'
_journal_year     2014
_journal_volume     70
_journal_issue      2
_journal_page_first     o118
_journal_page_last     o118
_journal_paper_category     QO
_journal_paper_doi     10.1107/S160053681303482X
_journal_coeditor_code     TK5284
_publ_contact_author_name     'Li Fang '
_publ_contact_author_address
;
The School of Chemistry and Chemical Engineering
Shanxi University
Taiyuan 030006
People's Republic of China
;
_publ_contact_author_email     'fangli@sxu.edu.cn'
_publ_contact_author_fax     '(86)-351-7122604'
_publ_contact_author_phone     '(86)-351-7010588'
_publ_section_title
;
1,3,5-Tris(4-methoxyphenyl)-1,3,5-triazinane-2,4,6-trione
;
loop_
    _publ_author_name
    _publ_author_footnote
    _publ_author_address
    'Fang, Li' .
;
The School of Chemistry and Chemical Engineering
Shanxi University
Taiyuan 030006
People's Republic of China
;
    'Li, Feifei' .
;
The School of Chemistry and Chemical Engineering
Shanxi University
Taiyuan 030006
People's Republic of China
;
    'Luo, Xuemei' .
;
The School of Chemistry and Chemical Engineering
Shanxi University
Taiyuan 030006
People's Republic of China
;
_publ_section_synopsis     .
