# Supplementary material for: 1,3,5-Tris(4-meth­oxy­phen­yl)-1,3,5-triazinane-2,4,6-trione
Source: Acta Crystallogr Sect E Struct Rep Online. 2014 Jan 8;70(Pt 2):o118. doi: 10.1107/S160053681303482X (PMC3998286; doi:10.1107/S160053681303482X)
Supplement: Supplementary file 2 [file e-70-0o118-Isup2.hkl]

#
# h,k,l, Fc-squared, Fo-squared, sigma(Fo-squared) and status flag
#
data_I
_shelx_title ' FL in R3c   '
_shelx_refln_list_code   4
_shelx_F_calc_maximum    337.67
_exptl_crystal_F_000    1944.00
_reflns_d_resolution_high    0.7709
 
loop_
 _symmetry_equiv_pos_as_xyz
 x,y,z
 -y,x-y,z
 -x+y,-x,z
 -y,-x,1/2+z
 x,x-y,1/2+z
 -x+y,y,1/2+z
 1/3+x,2/3+y,2/3+z
 1/3-y,2/3+x-y,2/3+z
 1/3-x+y,2/3-x,2/3+z
 1/3-y,2/3-x,1/6+z
 1/3+x,2/3+x-y,1/6+z
 1/3-x+y,2/3+y,1/6+z
 2/3+x,1/3+y,1/3+z
 2/3-y,1/3+x-y,1/3+z
 2/3-x+y,1/3-x,1/3+z
 2/3-y,1/3-x,5/6+z
 2/3+x,1/3+x-y,5/6+z
 2/3-x+y,1/3+y,5/6+z
 
_cell_length_a 13.20080
_cell_length_b  13.2008
_cell_length_c  26.6950
_cell_angle_alpha   90.000
_cell_angle_beta   90.000
_cell_angle_gamma  120.000
 
_shelx_F_squared_multiplier     1.000
 
loop_
 _refln_index_h
 _refln_index_k
 _refln_index_l
 _refln_F_squared_calc
 _refln_F_squared_meas
 _refln_F_squared_sigma
 _refln_observed_status
 _refln_sint/lambda
  -1   3 -31       78.62       19.17     36.90 o   0.59204
   0   0 -30      373.61      366.33    106.35 o   0.56189
  -1   2 -30       95.05       46.20     33.83 o   0.56698
  -3   3 -30      329.78      132.53     62.62 o   0.57701
   0   3 -30       67.80        8.51     45.03 o   0.57701
  -2   4 -30       12.13       11.51     38.87 o   0.58196
  -2   3 -29        3.90       20.21     35.91 o   0.55535
  -1   4 -29       47.17        3.00     37.74 o   0.56559
  -3   5 -29       26.36       23.58     37.80 o   0.57565
  -5   6 -29       28.76       28.27     36.65 o   0.59525
  -2   6 -29      173.63       59.69     46.18 o   0.59041
   0   1 -28      576.17      275.37     54.49 o   0.52626
  -2   2 -28       26.89      140.43     51.14 o   0.53168
  -1   3 -28       22.87       18.43     31.49 o   0.53705
  -3   4 -28      101.34       39.21     38.30 o   0.54763
   0   4 -28        2.45       48.33     53.83 o   0.55284
  -5   5 -28      241.19       50.58     38.81 o   0.56820
  -2   5 -28        4.86       23.82     36.40 o   0.55801
  -4   6 -28       10.19       23.93     32.93 o   0.57323
  -1   6 -28       23.19       13.02     40.58 o   0.57821
  -3   7 -28       55.71       73.63     35.04 o   0.58805
  -1   2 -27      197.11      151.49     33.72 o   0.51135
  -2   4 -27      229.65       22.21     27.96 o   0.52791
  -4   5 -27       84.08       85.81     33.00 o   0.54397
  -1   5 -27       36.14       53.25     41.65 o   0.54397
  -3   6 -27       31.51       26.29     34.12 o   0.55442
  -5   7 -27      132.53       75.94     32.00 o   0.57475
  -2   7 -27        2.12       21.86     39.42 o   0.57475
  -4   8 -27      106.71       19.99     33.85 o   0.58954
  -1   1 -26      248.46      389.70     54.49 o   0.48894
   0   2 -26        5.46      309.87     50.03 o   0.49477
  -2   3 -26      296.48       38.82     33.19 o   0.50053
  -4   4 -26      152.24      123.33     38.68 o   0.51745
  -1   4 -26      170.53       32.17     32.46 o   0.51187
  -3   5 -26      141.26       13.72     27.92 o   0.52296
   0   5 -26      304.41        0.00     55.15 o   0.53382
  -5   6 -26      115.41        0.00     25.36 o   0.54447
  -2   6 -26      233.19       31.37     39.38 o   0.53917
  -7   7 -26      481.54       52.73     47.11 o   0.57522
  -4   7 -26      150.37       90.04     31.02 o   0.55491
  -1   7 -26        5.46       14.10     39.74 o   0.56515
  -6   8 -26      206.58       32.69     29.90 o   0.58018
  -3   8 -26       91.64       14.15     32.62 o   0.57522
  -5   9 -26      136.92        6.28     30.15 o   0.59483
  -1   3 -25       76.69      188.35     31.89 o   0.48233
  -3   4 -25      293.22      242.74     30.04 o   0.49409
  -2   5 -25      244.77        0.60     26.17 o   0.50557
  -4   6 -25       38.86       45.30     26.27 o   0.52232
  -1   6 -25      189.48       35.18     38.59 o   0.52778
  -6   7 -25       34.06       29.23     28.56 o   0.54910
  -3   7 -25      136.62       22.54     27.89 o   0.53854
  -5   8 -25        1.01        8.81     28.83 o   0.55945
  -2   8 -25       71.32        0.00     40.32 o   0.56455
  -7   9 -25       47.53       47.99     34.39 o   0.58942
  -4   9 -25       25.18        6.45     26.88 o   0.57960
   0   0 -24     7252.44    10036.67    299.37 o   0.44952
  -1   2 -24       37.07       21.89     23.48 o   0.45585
  -3   3 -24      380.67      346.32     43.43 o   0.46827
   0   3 -24     1604.77      110.26     41.65 o   0.46827
  -2   4 -24      361.21      138.06     26.10 o   0.47436
  -4   5 -24       33.33       33.36     24.27 o   0.49217
  -1   5 -24       87.95       97.29     39.12 o   0.49217
  -6   6 -24      883.69      499.53     51.14 o   0.52051
  -3   6 -24      533.40      195.18     28.28 o   0.50370
   0   6 -24      292.00      204.83     74.84 o   0.52051
  -5   7 -24       82.09       16.82     27.49 o   0.52599
  -2   7 -24      123.50       90.67     34.33 o   0.52599
  -7   8 -24       50.82       18.57     32.10 o   0.55776
  -4   8 -24       17.57       48.46     29.63 o   0.54211
  -1   8 -24       37.44        0.00     43.11 o   0.55776
  -6   9 -24      159.14       27.24     30.16 o   0.56796
  -3   9 -24       39.29        8.03     29.82 o   0.56796
  -5  10 -24       89.47       30.21     29.18 o   0.58782
  -2   3 -23      544.28      306.76     26.72 o   0.44606
  -1   4 -23      216.17      280.33     27.49 o   0.45874
  -3   5 -23       72.38       44.82     22.65 o   0.47108
  -5   6 -23      295.06      145.59     27.55 o   0.49485
  -2   6 -23      104.14       31.20     24.13 o   0.48902
  -4   7 -23       35.88       54.08     28.73 o   0.50631
  -1   7 -23      116.29       27.85     41.50 o   0.51752
  -6   8 -23        7.96       30.87     27.90 o   0.53390
  -3   8 -23        6.88       17.08     26.09 o   0.52849
  -8   9 -23      372.51       46.52     35.91 o   0.57028
  -5   9 -23       98.06       12.24     27.19 o   0.54978
  -2   9 -23       79.17       73.05     40.81 o   0.56012
  -7  10 -23      152.25       72.66     35.29 o   0.58025
  -4  10 -23       15.13        0.00     28.07 o   0.57528
   0   1 -22     2793.82     1885.64     80.70 o   0.41437
  -2   2 -22      481.21      187.91     35.04 o   0.42124
  -1   3 -22      230.84      212.90     24.77 o   0.42800
  -3   4 -22       49.32       89.05     24.86 o   0.44120
   0   4 -22      492.61      263.97     54.88 o   0.44766
  -5   5 -22      225.31       27.01     32.24 o   0.46649
  -2   5 -22      367.74      311.47     30.15 o   0.45402
  -4   6 -22      178.87      188.01     27.05 o   0.47260
  -1   6 -22        9.40       24.87     27.15 o   0.47863
  -6   7 -22       32.71       94.16     27.97 o   0.50204
  -3   7 -22      382.40      347.15     34.65 o   0.49047
   0   7 -22      116.68       94.54     59.09 o   0.51334
  -8   8 -22       20.72       90.55     51.47 o   0.54057
  -5   8 -22        1.71        2.64     25.82 o   0.51334
  -2   8 -22       99.44       54.17     35.28 o   0.51890
  -7   9 -22        1.38       25.81     32.62 o   0.54585
  -4   9 -22       93.33       38.56     29.15 o   0.53523
  -1   9 -22       72.54       59.41     36.83 o   0.55626
  -9  10 -22      145.36       55.57     36.40 o   0.58639
  -6  10 -22       21.05       28.82     28.97 o   0.56140
  -3  10 -22       44.03       91.17     40.01 o   0.56648
  -5  11 -22       83.71        6.79     29.43 o   0.58639
  -1   2 -21     1866.50     1099.05     35.19 o   0.40055
  -2   4 -21      130.87      202.97     26.79 o   0.42150
  -4   5 -21        7.07       61.46     24.78 o   0.44145
  -1   5 -21     1999.44      756.53     37.05 o   0.44145
  -3   6 -21       15.27       46.70     23.57 o   0.45426
  -5   7 -21      424.63      321.99     32.38 o   0.47886
  -2   7 -21      105.38      159.81     29.86 o   0.47886
  -7   8 -21      190.47      211.32     37.37 o   0.51355
  -4   8 -21       74.60       19.60     25.61 o   0.49651
  -1   8 -21      660.18      139.63     38.53 o   0.51355
  -6   9 -21       23.67       65.93     28.08 o   0.52461
  -3   9 -21       46.84       34.45     28.07 o   0.52461
  -8  10 -21       57.59       80.19     36.24 o   0.56159
  -5  10 -21        7.44        0.78     26.28 o   0.54605
  -2  10 -21      209.44      307.51     47.32 o   0.56159
  -7  11 -21        1.03      141.27     38.71 o   0.57671
  -4  11 -21       99.02       31.48     32.27 o   0.57671
  -1   1 -20     1065.15     1586.09     54.32 o   0.37714
   0   2 -20     2233.66     1693.77     54.61 o   0.38467
  -2   3 -20      609.90      340.55     25.65 o   0.39206
  -4   4 -20      319.53       35.36     33.96 o   0.41343
  -1   4 -20      770.43       96.30     21.11 o   0.40643
  -3   5 -20       86.17       31.44     23.41 o   0.42032
   0   5 -20     2094.81      507.22     47.65 o   0.43375
  -5   6 -20      102.81       15.91     21.34 o   0.44679
  -2   6 -20     1097.70      483.45     33.38 o   0.44032
  -7   7 -20      225.22       52.61     43.11 o   0.48379
  -4   7 -20      103.01       65.85     26.55 o   0.45945
  -1   7 -20      260.24      103.84     28.51 o   0.47178
  -6   8 -20       53.88       42.55     26.45 o   0.48968
  -3   8 -20       57.99       30.66     26.07 o   0.48379
   0   8 -20      142.84        3.65     37.52 o   0.51259
  -8   9 -20        6.29       13.20     31.80 o   0.52911
  -5   9 -20      311.49        4.07     25.24 o   0.50696
  -2   9 -20      278.26      202.73     40.81 o   0.51815
 -10  10 -20      260.78       93.29     52.99 o   0.57585
  -7  10 -20      147.01       80.92     30.00 o   0.53985
  -4  10 -20      412.75       89.74     30.10 o   0.53451
  -1  10 -20       50.26       84.26     31.97 o   0.56071
  -9  11 -20      281.82      201.56     40.77 o   0.58081
  -6  11 -20      114.32       37.88     28.35 o   0.56071
  -3  11 -20       21.46       69.59     38.66 o   0.57085
  -8  12 -20       40.91        0.00     36.25 o   0.59545
  -5  12 -20       46.73       18.60     31.42 o   0.59061
  -1   3 -19      126.84      351.41     22.20 o   0.37421
  -3   4 -19      537.75      284.85     27.05 o   0.38924
  -2   5 -19      442.45       52.27     23.85 o   0.40371
  -4   6 -19      754.88      274.51     27.79 o   0.42450
  -1   6 -19      308.56     1332.44     46.51 o   0.43121
  -6   7 -19      144.42      145.13     28.17 o   0.45705
  -3   7 -19      122.13      134.86     28.24 o   0.44432
  -5   8 -19      310.04       30.65     22.98 o   0.46944
  -2   8 -19      183.20       91.38     25.77 o   0.47551
  -7   9 -19      216.49      201.69     32.08 o   0.50478
  -4   9 -19       74.71       40.98     26.88 o   0.49328
  -1   9 -19      480.37      321.21     36.73 o   0.51602
  -9  10 -19       32.72        0.00     31.58 o   0.54837
  -6  10 -19      168.87       61.13     28.44 o   0.52155
  -3  10 -19       59.78       74.67     30.90 o   0.52702
  -8  11 -19       78.16      107.80     36.69 o   0.55874
  -5  11 -19      158.14       11.69     27.41 o   0.54837
  -2  11 -19      416.35      306.58     45.99 o   0.56891
  -7  12 -19       72.28       43.86     31.19 o   0.57891
  -4  12 -19      331.42      172.77     40.81 o   0.58385
   0   0 -18    13527.54    24214.67    283.93 o   0.33714
  -1   2 -18     1071.02      566.76     22.86 o   0.34554
  -3   3 -18     3293.53      106.35     29.56 o   0.36177
   0   3 -18     4200.03     1391.22     49.43 o   0.36177
  -2   4 -18       23.58      387.92     23.64 o   0.36961
  -4   5 -18       35.88        6.95     20.97 o   0.39221
  -1   5 -18      256.76      152.35     23.99 o   0.39221
  -6   6 -18     3411.67      119.52     34.17 o   0.42723
  -3   6 -18     1016.09      129.39     24.57 o   0.40658
   0   6 -18     1150.20      333.31     48.21 o   0.42723
  -5   7 -18      539.56      347.53     32.77 o   0.43389
  -2   7 -18      363.91      217.66     26.73 o   0.43389
  -7   8 -18       52.56       14.65     23.70 o   0.47190
  -4   8 -18       55.30       53.45     25.38 o   0.45330
  -1   8 -18      130.07      166.28     30.29 o   0.47190
  -9   9 -18     1380.80      402.88     59.45 o   0.51827
  -6   9 -18     1032.67      443.20     35.82 o   0.48391
  -3   9 -18      760.52       39.02     24.99 o   0.48391
   0   9 -18     1108.05      128.28     44.30 o   0.51827
  -8  10 -18      116.15       76.81     33.05 o   0.52377
  -5  10 -18       22.22        5.36     24.67 o   0.50707
  -2  10 -18      837.22      862.71     49.31 o   0.52377
 -10  11 -18       56.55      102.22     35.04 o   0.57095
  -7  11 -18       31.54       64.52     28.51 o   0.53996
  -4  11 -18      226.26      168.01     35.57 o   0.53996
  -1  11 -18       30.25       19.86     27.66 o   0.57095
  -9  12 -18      122.82        6.36     38.81 o   0.58092
  -6  12 -18       62.40       42.27     30.18 o   0.56590
  -3  12 -18      327.74       29.51     35.28 o   0.58092
  -2   3 -17      926.35      321.77     19.53 o   0.33878
  -1   4 -17      562.28       77.68     18.14 o   0.35532
  -3   5 -17      541.12      191.68     23.85 o   0.37112
  -5   6 -17       77.22      486.59     30.38 o   0.40085
  -2   6 -17      825.72      475.99     27.16 o   0.39363
  -4   7 -17       99.59       90.49     26.07 o   0.41492
  -1   7 -17       61.43      407.72     36.24 o   0.42853
  -6   8 -17      379.16      137.13     27.16 o   0.44816
  -3   8 -17       75.36       35.74     21.65 o   0.44171
  -8   9 -17       12.78      126.02     34.26 o   0.49094
  -5   9 -17      838.08      202.04     29.46 o   0.46698
  -2   9 -17      156.05       56.10     25.38 o   0.47911
  -7  10 -17      520.13      112.19     27.71 o   0.50249
  -4  10 -17      267.08       73.47     27.55 o   0.49675
  -1  10 -17      631.79      573.60     44.72 o   0.52483
  -9  11 -17      144.47       39.08     31.46 o   0.54626
  -6  11 -17      157.47       70.20     27.97 o   0.52483
  -3  11 -17      161.68      254.14     35.37 o   0.53566
  -8  12 -17      206.82      340.24     49.10 o   0.56180
  -5  12 -17      182.88       67.80     31.71 o   0.55667
  -2  12 -17       78.42      205.24     36.90 o   0.58187
  -7  13 -17        0.16       10.10     31.74 o   0.58678
   0   1 -16     3786.51     8675.80     87.21 o   0.30285
  -2   2 -16     7215.67     3165.34     46.38 o   0.31218
  -1   3 -16     2423.99      938.72     25.55 o   0.32124
  -3   4 -16      180.32       21.46     14.99 o   0.33863
   0   4 -16      537.77       47.27     27.56 o   0.34700
  -5   5 -16      562.66      184.14     32.93 o   0.37098
  -2   5 -16     3580.55      593.27     26.39 o   0.35518
  -4   6 -16     1379.72      574.27     30.80 o   0.37864
  -1   6 -16     1072.27      151.88     23.23 o   0.38614
  -6   7 -16      919.32      416.70     29.48 o   0.41480
  -3   7 -16     1835.37     1189.39     39.66 o   0.40073
   0   7 -16      190.70      525.91     54.26 o   0.42841
  -8   8 -16      671.05       76.45     43.53 o   0.46068
  -5   8 -16      481.55       46.35     25.86 o   0.42841
  -2   8 -16     1011.86      102.89     25.38 o   0.43506
  -7   9 -16      483.03      144.77     27.12 o   0.46687
  -4   9 -16      517.12       28.18     21.44 o   0.45441
  -1   9 -16      291.42      328.95     35.83 o   0.47900
  -9  10 -16       80.05       95.40     33.91 o   0.51369
  -6  10 -16     1164.83      235.00     31.25 o   0.48496
  -3  10 -16      579.37      187.42     28.32 o   0.49084
   0  10 -16       18.37      250.13     52.92 o   0.53018
 -11  11 -16      435.06       23.32     46.38 o   0.56680
  -8  11 -16      246.09       71.87     33.78 o   0.52474
  -5  11 -16     1147.30      322.19     34.38 o   0.51369
  -2  11 -16      318.71      339.86     38.58 o   0.53556
 -10  12 -16       84.09       84.57     41.79 o   0.57184
  -7  12 -16      179.43       62.47     31.87 o   0.54617
  -4  12 -16       43.44       22.92     24.82 o   0.55140
  -1  12 -16       31.37       38.44     29.86 o   0.58670
  -9  13 -16        7.74       22.23     35.74 o   0.58670
  -6  13 -16       16.90       11.38     29.05 o   0.57683
  -1   2 -15     1066.35      468.57     18.66 o   0.29098
  -2   4 -15     1075.47      695.54     25.23 o   0.31919
  -4   5 -15      988.94      301.65     19.17 o   0.34511
  -1   5 -15      699.82     2758.30     48.29 o   0.34511
  -3   6 -15      101.62      110.49     18.99 o   0.36136
  -5   7 -15      237.32      231.16     25.14 o   0.39183
  -2   7 -15     1346.88      349.08     27.03 o   0.39183
  -7   8 -15     1420.88      624.46     37.40 o   0.43355
  -4   8 -15       93.77        2.74     19.86 o   0.41322
  -1   8 -15       26.11       85.33     28.51 o   0.43355
  -6   9 -15      246.46       89.54     25.70 o   0.44659
  -3   9 -15      642.97     1132.18     44.39 o   0.44659
  -8  10 -15     1548.72     1276.37     57.43 o   0.48950
  -5  10 -15      511.23      554.21     32.29 o   0.47159
  -2  10 -15     2622.42     2598.06     79.73 o   0.48950
 -10  11 -15       68.72       78.98     32.66 o   0.53968
  -7  11 -15      378.53      146.92     28.31 o   0.50678
  -4  11 -15      192.76       24.89     26.74 o   0.50678
  -1  11 -15      436.47      324.31     43.21 o   0.53968
  -9  12 -15       35.65      269.01     48.67 o   0.55021
  -6  12 -15       17.83       22.96     28.43 o   0.53434
  -3  12 -15      144.49      226.66     42.30 o   0.55021
  -8  13 -15       74.36       17.14     35.58 o   0.57069
  -5  13 -15        2.16      100.89     39.87 o   0.57069
  -1   1 -14     6814.06     7176.97     71.58 o   0.26584
   0   2 -14     6724.47     5517.39     64.82 o   0.27642
  -2   3 -14     1773.75     1619.36     29.92 o   0.28661
  -4   4 -14     3124.91     1237.57     49.02 o   0.31522
  -1   4 -14      355.05       54.82     14.26 o   0.30598
  -3   5 -14     5701.16     2780.86     41.57 o   0.32419
   0   5 -14      234.43       63.71     31.94 o   0.34144
  -5   6 -14     1749.74      110.06     17.22 o   0.35785
  -2   6 -14      514.96     1206.16     35.80 o   0.34974
  -7   7 -14      245.96       39.23     29.98 o   0.40310
  -4   7 -14     2450.96      712.30     27.90 o   0.37354
  -1   7 -14      421.89      212.40     31.14 o   0.38860
  -6   8 -14      715.21      451.11     32.81 o   0.41015
  -3   8 -14      260.86     1106.11     39.71 o   0.40310
   0   8 -14       76.52      213.19     43.53 o   0.43724
  -8   9 -14      574.04      227.94     32.79 o   0.45650
  -5   9 -14        7.58       25.70     20.80 o   0.43063
  -2   9 -14      653.66      397.07     36.73 o   0.44375
 -10  10 -14      229.38      135.93     45.39 o   0.50994
  -7  10 -14       59.17      858.13     42.61 o   0.46891
  -4  10 -14      205.54      316.16     34.82 o   0.46275
  -1  10 -14      117.86      120.24     45.39 o   0.49277
  -9  11 -14      532.03      194.44     35.83 o   0.51554
  -6  11 -14      187.91      236.91     35.76 o   0.49277
  -3  11 -14      476.35      368.45     43.25 o   0.50428
   0  11 -14      547.69      145.74     70.90 o   0.54792
 -11  12 -14       33.52       46.12     49.21 o   0.56848
  -8  12 -14       91.33       12.92     35.28 o   0.53197
  -5  12 -14       18.37       58.58     28.92 o   0.52655
  -2  12 -14       73.53       53.79     45.39 o   0.55313
 -10  13 -14        3.36       17.80     37.45 o   0.57848
  -7  13 -14       72.49       48.54     38.53 o   0.55829
  -4  13 -14      275.58      146.26     38.53 o   0.56848
  -6  14 -14       23.52       29.07     37.35 o   0.59318
  -1   3 -13     3185.18     1691.92     28.43 o   0.26959
  -3   4 -13     1961.82     1138.84     25.93 o   0.29009
  -2   5 -13       68.89      105.73     15.91 o   0.30924
  -4   6 -13      497.36     2966.80     42.82 o   0.33593
  -1   6 -13     2404.36     1144.54     35.61 o   0.34436
  -6   7 -13      579.61       42.26     15.53 o   0.37622
  -3   7 -13      487.62      907.63     33.84 o   0.36064
  -5   8 -13     1061.29      223.37     24.00 o   0.39117
  -2   8 -13       34.30      426.78     35.76 o   0.39844
  -7   9 -13      838.81      391.32     32.31 o   0.43295
  -4   9 -13      922.82     1109.10     44.05 o   0.41949
  -1   9 -13      580.80      467.61     52.70 o   0.44601
  -9  10 -13     1251.60     1528.49     57.16 o   0.48307
  -6  10 -13      594.08      525.92     34.46 o   0.45240
  -3  10 -13      912.35      432.18     37.15 o   0.45869
  -8  11 -13      363.10      612.18     44.42 o   0.49480
  -5  11 -13       33.19       37.00     26.68 o   0.48307
  -2  11 -13      590.34     1204.22     77.84 o   0.50627
 -10  12 -13      217.99       39.58     36.14 o   0.54450
  -7  12 -13        8.05       74.22     37.00 o   0.51748
  -4  12 -13      371.37      308.61     37.56 o   0.52300
  -1  12 -13      153.50       53.54     47.11 o   0.56008
  -9  13 -13       57.20       78.76     41.52 o   0.56008
  -6  13 -13       15.00        2.48     27.05 o   0.54974
  -3  13 -13       88.91       62.01     43.11 o   0.57024
  -8  14 -13       74.39       46.51     36.30 o   0.58514
  -5  14 -13       27.16       64.27     37.81 o   0.59002
   0   0 -12    23418.27    14531.02    172.25 o   0.22476
  -1   2 -12     2060.77     9446.42     64.18 o   0.23718
  -3   3 -12     1028.47    14320.48    155.07 o   0.26025
   0   3 -12      926.60    11393.69    101.21 o   0.26025
  -2   4 -12     1569.48     1166.19     26.67 o   0.27105
  -4   5 -12      527.54      193.64     15.90 o   0.30114
  -1   5 -12      389.77      138.93     17.65 o   0.30114
  -6   6 -12        1.30      533.13     26.97 o   0.34551
  -3   6 -12       47.30       30.19     14.50 o   0.31963
   0   6 -12      269.54      283.61     55.15 o   0.34551
  -5   7 -12      944.16      602.44     24.39 o   0.35372
  -2   7 -12      987.19     1359.35     42.26 o   0.35372
  -7   8 -12      627.62      678.34     29.90 o   0.39943
  -4   8 -12     1169.72     2241.00     50.60 o   0.37727
  -1   8 -12       72.72      483.88     51.02 o   0.39943
  -9   9 -12     1333.50     1586.11     82.31 o   0.45327
  -6   9 -12     1056.04      683.76     36.73 o   0.41355
  -3   9 -12      304.95      138.93     29.22 o   0.41355
   0   9 -12      327.60      839.02     90.60 o   0.45327
  -8  10 -12     1396.79     1380.32     55.83 o   0.45956
  -5  10 -12      231.55      348.88     31.05 o   0.44043
  -2  10 -12     1270.25     1556.47     77.84 o   0.45956
 -10  11 -12       61.09      160.89     40.89 o   0.51268
  -7  11 -12      333.74      266.76     33.05 o   0.47792
  -4  11 -12      346.24      355.40     42.83 o   0.47792
  -1  11 -12      194.26      187.10     47.35 o   0.51268
 -12  12 -12      113.91      129.99     82.72 o   0.57093
  -9  12 -12        3.62       24.04     35.82 o   0.52375
  -6  12 -12      326.83      124.94     30.63 o   0.50705
  -3  12 -12       10.60       47.04     41.51 o   0.52375
   0  12 -12        9.92        0.00     59.09 o   0.57093
 -11  13 -12       16.73        0.00     48.68 o   0.57594
  -8  13 -12       35.17       33.54     35.82 o   0.54523
  -5  13 -12      134.02       16.26     30.71 o   0.54523
  -2  13 -12       16.03      121.24     49.90 o   0.57594
 -10  14 -12       16.42       28.43     38.68 o   0.59069
  -7  14 -12       84.92       13.16     28.15 o   0.57594
  -4  14 -12       47.41       45.20     45.39 o   0.59069
  -2   3 -11     1729.81     1445.76     26.71 o   0.23630
  -1   4 -11      286.66     1527.68     29.42 o   0.25945
  -3   5 -11      972.36       97.31     13.79 o   0.28070
  -5   6 -11     1052.78     1168.88     27.22 o   0.31898
  -2   6 -11     1920.20     4927.23     65.73 o   0.30985
  -4   7 -11      696.91     1024.65     31.04 o   0.33649
  -1   7 -11      467.59      168.42     18.72 o   0.35313
  -6   8 -11       65.83      776.32     34.39 o   0.37672
  -3   8 -11       27.95      395.81     29.10 o   0.36902
  -8   9 -11      410.78      352.35     29.49 o   0.42671
  -5   9 -11     1320.30     1498.27     47.01 o   0.39891
  -2   9 -11      430.45      387.56     41.65 o   0.41305
  -7  10 -11      433.23      543.06     34.39 o   0.43996
  -4  10 -11      501.84      496.41     43.97 o   0.43339
  -1  10 -11      531.22     1884.44     83.42 o   0.46531
  -9  11 -11      518.68     1318.66     68.92 o   0.48936
  -6  11 -11       52.30       37.25     26.31 o   0.46531
  -3  11 -11     1179.58      805.23     64.35 o   0.47749
 -11  12 -11       19.12      118.28     52.70 o   0.54484
  -8  12 -11     1213.90      675.68     44.97 o   0.50664
  -5  12 -11       82.46       21.54     31.19 o   0.50095
  -2  12 -11      143.10      152.49     48.21 o   0.52881
 -10  13 -11       95.93      141.17     41.57 o   0.55528
  -7  13 -11       96.38       28.20     28.27 o   0.53421
  -4  13 -11       29.90       46.91     44.40 o   0.54484
  -1  13 -11      234.35       61.59     45.89 o   0.58546
  -9  14 -11       85.08       78.58     40.43 o   0.57557
  -6  14 -11       70.83       34.24     33.91 o   0.57057
  -3  14 -11       51.46       34.99     47.11 o   0.59518
   0   1 -10    32288.07    29185.60    193.28 o   0.19234
  -2   2 -10     3507.49    20492.75    168.38 o   0.20672
  -1   3 -10     1467.36     1180.12     22.57 o   0.22016
  -3   4 -10      862.39       56.71     10.88 o   0.24484
   0   4 -10      966.25     2466.82     48.64 o   0.25629
  -5   5 -10      539.07     1520.70     34.04 o   0.28793
  -2   5 -10      294.93     3317.96     40.24 o   0.26725
  -4   6 -10       37.61     1291.34     29.37 o   0.29772
  -1   6 -10      193.33     1015.55     43.80 o   0.30721
  -6   7 -10      109.58      189.89     16.82 o   0.34254
  -3   7 -10      837.11     1016.62     35.15 o   0.32535
   0   7 -10     3111.40      378.15     63.02 o   0.35890
  -8   8 -10      636.84      849.13     45.67 o   0.39687
  -5   8 -10     1377.62      751.58     33.56 o   0.35890
  -2   8 -10     1085.43      320.18     26.28 o   0.36681
  -7   9 -10      557.65     1033.97     36.88 o   0.40403
  -4   9 -10     1381.84       11.16     24.81 o   0.38957
  -1   9 -10     2512.36      556.01     55.50 o   0.41799
  -9  10 -10      786.04      937.69     40.68 o   0.45733
  -6  10 -10      501.07     1360.75     46.04 o   0.42480
  -3  10 -10       59.35     1262.57     61.65 o   0.43150
   0  10 -10       55.45       39.39     55.15 o   0.47578
 -11  11 -10      109.44      472.68     94.54 o   0.51627
  -8  11 -10      634.01      786.27     39.19 o   0.46971
  -5  11 -10      206.24      517.53     46.28 o   0.45733
  -2  11 -10      458.93      623.83     62.25 o   0.48177
 -10  12 -10       39.74       11.47     32.93 o   0.52180
  -7  12 -10      117.65      146.67     27.74 o   0.49354
  -4  12 -10      362.32       49.69     33.50 o   0.49932
  -1  12 -10       81.98       29.04     41.50 o   0.53804
 -12  13 -10       96.15      137.87     59.84 o   0.57913
  -9  13 -10      492.97      317.96     38.75 o   0.53804
  -6  13 -10      101.62       19.28     32.33 o   0.52727
  -3  13 -10      179.76       45.84     42.57 o   0.54860
 -11  14 -10      105.38       20.82     48.68 o   0.58896
  -8  14 -10      160.71       44.93     28.63 o   0.56408
  -5  14 -10       58.80       84.14     47.27 o   0.56914
  -1   2  -9     3139.03    10325.05     63.19 o   0.18481
  -2   4  -9     2252.01      445.60     16.95 o   0.22665
  -4   5  -9     6032.27     7869.09     63.20 o   0.26189
  -1   5  -9     3273.22     1169.30     35.57 o   0.26189
  -3   6  -9      153.20      123.21     14.94 o   0.28295
  -5   7  -9     1021.71     1057.90     28.07 o   0.32096
  -2   7  -9      864.96     1595.72     50.97 o   0.32096
  -7   8  -9      381.84      278.75     22.82 o   0.37074
  -4   8  -9      708.12      135.30     24.00 o   0.34674
  -1   8  -9     1893.99     1057.63     64.06 o   0.37074
  -6   9  -9     1241.74     2130.34     45.62 o   0.38591
  -3   9  -9     1199.76      802.59     38.04 o   0.38591
  -8  10  -9     3762.47     5435.38     70.84 o   0.43485
  -5  10  -9      807.63     1568.13     48.46 o   0.41458
  -2  10  -9     1115.92     3045.80     99.81 o   0.43485
 -10  11  -9      498.01      416.51     37.42 o   0.49065
  -7  11  -9       14.08       43.76     22.88 o   0.45421
  -4  11  -9      144.01      302.31     39.87 o   0.45421
  -1  11  -9      610.79      369.89     55.50 o   0.49065
  -9  12  -9      943.45     1002.43     45.00 o   0.50221
  -6  12  -9      122.37      113.58     29.90 o   0.48477
  -3  12  -9      327.78      508.04     59.84 o   0.50221
 -11  13  -9      111.18        5.17     44.30 o   0.55642
  -8  13  -9        2.05      174.90     25.63 o   0.52457
  -5  13  -9      360.35       59.29     35.28 o   0.52457
  -2  13  -9       57.65       31.32     43.11 o   0.55642
 -10  14  -9      100.17      121.18     34.09 o   0.57168
  -7  14  -9        0.21       69.42     31.33 o   0.55642
  -4  14  -9       76.52       25.26     40.32 o   0.57168
  -1   1  -8    60765.00    38226.78    236.17 o   0.15609
   0   2  -8     5247.19    21852.06    149.87 o   0.17350
  -2   3  -8      346.73     5146.28     43.64 o   0.18932
  -4   4  -8     2743.00     1571.93     41.12 o   0.23034
  -1   4  -8     2366.18      102.94     14.81 o   0.21753
  -3   5  -8      414.17     7344.27     63.09 o   0.24248
   0   5  -8     7750.60      811.44     63.02 o   0.26509
  -5   6  -8      115.82     2131.55     31.58 o   0.28592
  -2   6  -8     3514.26     1728.05     42.67 o   0.27570
  -7   7  -8      344.55     1235.87     46.55 o   0.34085
  -4   7  -8      777.31     5378.68     51.33 o   0.30533
  -1   7  -8      754.74      595.08     31.51 o   0.32358
  -6   8  -8      652.00      345.20     19.79 o   0.34917
  -3   8  -8     3136.08      440.10     35.82 o   0.34085
   0   8  -8      501.35      890.22     82.72 o   0.38062
  -8   9  -8      135.12     1058.46     35.47 o   0.40260
  -5   9  -8      340.38       96.40     23.05 o   0.37301
  -2   9  -8      357.75      377.95     40.81 o   0.38809
 -10  10  -8     1561.98     1205.97     55.88 o   0.46232
  -7  10  -8     3443.88     1789.15     44.73 o   0.41661
  -4  10  -8     1080.69     1473.06     45.16 o   0.40967
  -1  10  -8      935.78      287.55     47.35 o   0.44331
  -9  11  -8      371.22      809.48     45.25 o   0.46848
  -6  11  -8      417.66      580.56     39.76 o   0.44331
  -3  11  -8      665.67      693.27     61.28 o   0.45607
   0  11  -8      210.31       35.45     55.15 o   0.50389
 -11  12  -8      233.29       49.04     49.90 o   0.52617
  -8  12  -8      211.84       13.09     22.24 o   0.48651
  -5  12  -8       52.27      253.93     34.12 o   0.48057
  -2  12  -8      199.21       58.07     41.50 o   0.50955
 -13  13  -8       70.29      196.95     78.78 o   0.58798
 -10  13  -8      141.36       78.35     26.38 o   0.53697
  -7  13  -8       37.32       58.04     29.75 o   0.51515
  -4  13  -8       75.33       25.20     41.50 o   0.52617
  -1  13  -8       52.47       63.02     47.35 o   0.56813
 -12  14  -8       35.92       33.49     52.70 o   0.59284
  -9  14  -8      270.60       88.98     25.08 o   0.55793
  -6  14  -8      317.52       85.59     30.90 o   0.55277
  -3  14  -8       77.32       66.16     44.40 o   0.57814
  -8  15  -8       89.90      160.00     36.02 o   0.58798
  -1   3  -7     9486.40    14040.23     87.19 o   0.17487
  -3   4  -7      936.73     1142.15     23.28 o   0.20508
  -2   5  -7     9069.94     2799.16     45.56 o   0.23137
  -4   6  -7    14467.47     5874.46     46.15 o   0.26599
  -1   6  -7       80.63     2087.49     38.79 o   0.27656
  -6   7  -7     1986.17     1762.75     30.45 o   0.31534
  -3   7  -7     2043.13     1773.44     40.00 o   0.29659
  -5   8  -7      216.56      422.90     20.92 o   0.33304
  -2   8  -7     1931.92     1329.89     41.84 o   0.34155
  -7   9  -7      290.62      865.06     31.82 o   0.38125
  -4   9  -7     1142.73     1645.15     52.36 o   0.36589
  -1   9  -7      242.08      196.95     41.78 o   0.39601
  -9  10  -7     2400.66     3022.26     52.99 o   0.43733
  -6  10  -7      187.55      247.42     27.49 o   0.40319
  -3  10  -7       44.93      389.64     29.00 o   0.41025
  -8  11  -7      577.25     1251.08     53.07 o   0.45026
  -5  11  -7      230.59       67.52     23.40 o   0.43733
  -2  11  -7     2001.00      968.87     70.01 o   0.46283
 -10  12  -7      313.30      256.03     33.85 o   0.50436
  -7  12  -7       13.19      148.03     26.33 o   0.47507
  -4  12  -7      250.41      938.61     50.64 o   0.48107
  -1  12  -7      230.67      385.37     59.45 o   0.52115
 -12  13  -7      280.86      190.29     54.26 o   0.56348
  -9  13  -7      150.19       53.96     24.69 o   0.52115
  -6  13  -7       52.38       77.76     31.42 o   0.51002
  -3  13  -7       30.11        0.00     36.91 o   0.53205
 -11  14  -7       46.33       26.67     36.50 o   0.57357
  -8  14  -7       11.33       15.16     30.29 o   0.54799
  -5  14  -7       70.23       21.85     33.96 o   0.55320
  -2  14  -7       77.32       41.36     47.35 o   0.58839
 -10  15  -7      110.04       98.06     29.19 o   0.59324
  -7  15  -7       11.47       63.54     31.33 o   0.58349
   0   0  -6   113955.52   376363.06   3528.63 o   0.11238
  -1   2  -6    36213.28    19016.24    106.17 o   0.13553
  -3   3  -6    32215.32    37075.23    303.05 o   0.17276
   0   3  -6    17395.39     2153.33     49.90 o   0.17276
  -2   4  -6     2351.25     6635.48     58.92 o   0.18863
  -4   5  -6     1951.75      374.00     14.54 o   0.22978
  -1   5  -6      737.76       74.94     17.33 o   0.22978
  -6   6  -6     4932.13     8731.13    105.68 o   0.28547
  -3   6  -6    11013.34     2260.47     29.06 o   0.25353
   0   6  -6     3077.05      204.25     20.75 o   0.28547
  -5   7  -6      321.06      399.23     17.24 o   0.29535
  -2   7  -6     4182.91     7990.27     78.99 o   0.29535
  -7   8  -6      305.64      465.35     23.87 o   0.34880
  -4   8  -6     1832.42     2140.94     34.51 o   0.32318
  -1   8  -6      443.84      143.69     23.68 o   0.34880
  -9   9  -6      689.88     1427.75     54.00 o   0.40935
  -6   9  -6      434.88      213.59     21.02 o   0.36488
  -3   9  -6     2612.66     1660.62     43.69 o   0.36488
   0   9  -6      476.98     2308.28    122.11 o   0.40935
  -8  10  -6     3679.91     4878.86     70.93 o   0.41630
  -5  10  -6       29.34       77.82     23.47 o   0.39508
  -2  10  -6      129.34      361.49     41.52 o   0.41630
 -10  11  -6      321.73      208.81     30.57 o   0.47429
  -7  11  -6      881.24      684.33     41.29 o   0.43649
  -4  11  -6      544.69      371.45     31.25 o   0.43649
  -1  11  -6      179.13      261.31     49.90 o   0.47429
 -12  12  -6      221.97      110.29     70.90 o   0.53673
  -9  12  -6      203.07      247.87     33.75 o   0.48624
  -6  12  -6      395.85       45.43     23.09 o   0.46820
  -3  12  -6      214.55       56.46     34.11 o   0.48624
   0  12  -6       67.92      149.68     74.84 o   0.53673
 -11  13  -6      129.89      147.36     40.21 o   0.54205
  -8  13  -6      186.71      141.50     28.57 o   0.50930
  -5  13  -6      193.73      366.88     38.71 o   0.50930
  -2  13  -6       50.69       63.84     46.38 o   0.54205
 -10  14  -6      332.46      237.12     31.76 o   0.55770
  -7  14  -6      136.61      229.49     35.68 o   0.54205
  -4  14  -6      207.35       66.06     36.30 o   0.55770
  -9  15  -6        2.10       23.73     30.14 o   0.58286
  -6  15  -6      117.23       33.73     32.13 o   0.58286
  -2   3  -5      286.98    12036.26     79.15 o   0.14886
  -1   4  -5     2029.38     2735.47     42.17 o   0.18340
  -3   5  -5     1135.79      301.57     13.59 o   0.21240
  -5   6  -5     3309.06    11297.54     86.12 o   0.26090
  -2   6  -5    13287.11    12546.67    117.59 o   0.24966
  -4   7  -5     3495.24     3034.24     38.45 o   0.28204
  -1   7  -5     3666.23     1465.82     29.37 o   0.30170
  -6   8  -5     3591.37     1544.34     36.64 o   0.32900
  -3   8  -5      361.84       20.50     11.13 o   0.32015
  -8   9  -5     1023.83     1479.18     37.08 o   0.38524
  -5   9  -5      575.14      201.46     18.83 o   0.35419
  -2   9  -5     1438.25      746.12     36.34 o   0.37004
  -7  10  -5      320.94       31.37     24.13 o   0.39986
  -4  10  -5      266.97      187.08     24.67 o   0.39261
  -1  10  -5     1523.27      930.09     55.13 o   0.42760
  -9  11  -5     2934.21     2794.43     66.79 o   0.45364
  -6  11  -5       41.83       63.11     23.14 o   0.42760
  -3  11  -5      921.12      799.14     53.43 o   0.44081
 -11  12  -5      768.93      367.97     44.05 o   0.51301
  -8  12  -5      760.72     1374.24     54.25 o   0.47224
  -5  12  -5      327.36       50.40     22.36 o   0.46612
  -2  12  -5      240.00      817.24     56.76 o   0.49595
 -10  13  -5       95.52      103.78     36.95 o   0.52408
  -7  13  -5      119.06       20.93     23.27 o   0.50170
  -4  13  -5      184.23      287.15     43.09 o   0.51301
  -1  13  -5        7.78       33.30     45.89 o   0.55595
 -12  14  -5       73.69      104.49     54.26 o   0.58119
  -9  14  -5      125.68       80.78     27.17 o   0.54554
  -6  14  -5       46.23      110.63     33.13 o   0.54025
  -3  14  -5      176.28      103.72     39.24 o   0.56618
  -8  15  -5        5.85       34.84     29.85 o   0.57623
  -5  15  -5        5.32       87.15     38.18 o   0.58610
   0   1  -4    12347.02    27384.56    167.35 o   0.08675
  -2   2  -4    50246.88    56803.49    435.57 o   0.11517
  -1   3  -4    37959.91    40280.32    242.91 o   0.13785
  -3   4  -4     6261.47     4955.47     44.35 o   0.17458
   0   4  -4       69.77      134.90     13.68 o   0.19031
  -5   5  -4     2280.55     4356.06     62.69 o   0.23116
  -2   5  -4     1305.76     2896.56     31.37 o   0.20483
  -4   6  -4    10416.02     9449.11     80.34 o   0.24325
  -1   6  -4     1693.74     1005.90     22.95 o   0.25478
  -6   7  -4      924.20     1258.60     29.67 o   0.29642
  -3   7  -4      513.20     2067.22     31.14 o   0.27638
   0   7  -4      379.06      158.72     23.34 o   0.31519
  -8   8  -4     1231.19     1951.00     55.28 o   0.35782
  -5   8  -4      295.02      692.52     27.53 o   0.31519
  -2   8  -4      685.90      141.42     16.43 o   0.32416
  -7   9  -4     1300.19     1869.36     41.97 o   0.36575
  -4   9  -4      729.73      660.00     26.32 o   0.34971
  -1   9  -4      429.64      224.80     26.90 o   0.38112
  -9  10  -4     1417.37      640.40     33.58 o   0.42389
  -6  10  -4     2006.03     1016.88     37.13 o   0.38857
  -3  10  -4     3372.26     1488.90     45.29 o   0.39589
   0  10  -4     2027.02     1189.59    106.35 o   0.44373
 -11  11  -4      872.89      681.72     59.45 o   0.48689
  -8  11  -4      838.38     1268.67     58.48 o   0.43722
  -5  11  -4      942.27      109.58     24.91 o   0.42389
  -2  11  -4      211.65      952.03     57.58 o   0.45015
 -10  12  -4       49.75        0.00     31.85 o   0.49275
  -7  12  -4      304.35       92.34     24.41 o   0.46272
  -4  12  -4      265.17      231.93     33.39 o   0.46888
  -1  12  -4      244.99      146.19     48.68 o   0.50992
 -12  13  -4       48.71       49.24     50.14 o   0.55311
  -9  13  -4      338.41      640.66     44.72 o   0.50992
  -6  13  -4      165.04      701.06     39.87 o   0.49854
  -3  13  -4      274.02      135.44     37.57 o   0.52105
   0  13  -4       13.93       19.70     63.02 o   0.57348
 -11  14  -4       66.83      144.36     33.39 o   0.56339
  -8  14  -4      237.14      133.53     29.33 o   0.53732
  -5  14  -4      596.00      401.99     48.27 o   0.54263
  -2  14  -4       37.82       49.83     45.89 o   0.57846
 -10  15  -4       90.87       98.47     28.84 o   0.58340
  -7  15  -4      109.51      103.52     32.31 o   0.57348
  -4  15  -4       19.03       55.80     38.53 o   0.59316
  -1   2  -3    13267.33    27063.36    181.42 o   0.09432
  -2   4  -3    10282.05     7704.21     55.82 o   0.16159
  -4   5  -3    20714.83    20529.66    139.17 o   0.20815
  -1   5  -3      633.91     1716.42     25.73 o   0.20815
  -3   6  -3     1213.61      719.87     22.64 o   0.23410
  -5   7  -3     3298.47     6880.68     67.98 o   0.27885
  -2   7  -3    10416.64     5466.52     53.35 o   0.27885
  -7   8  -3     1847.11     1468.53     37.78 o   0.33495
  -4   8  -3     1019.71       26.28     13.86 o   0.30818
  -1   8  -3      595.68     3002.84     46.57 o   0.33495
  -6   9  -3     1249.61      772.56     29.90 o   0.35166
  -3   9  -3     1276.20     1249.43     32.34 o   0.35166
  -8  10  -3     3926.94     3500.44     69.56 o   0.40477
  -5  10  -3      840.71      608.23     27.04 o   0.38291
  -2  10  -3     1323.64     1345.46     48.80 o   0.40477
 -10  11  -3      901.91      964.34     46.13 o   0.46420
  -7  11  -3       62.97       19.39     27.83 o   0.42550
  -4  11  -3      373.27      746.68     37.48 o   0.42550
  -1  11  -3      224.71      778.48     54.49 o   0.46420
  -9  12  -3      672.06     1186.44     50.52 o   0.47640
  -6  12  -3      314.96       78.68     23.75 o   0.45798
  -3  12  -3     1648.26     1592.91     67.37 o   0.47640
 -11  13  -3      190.10      171.02     39.79 o   0.53324
  -8  13  -3      460.21      170.53     28.39 o   0.49991
  -5  13  -3      130.42       89.09     29.01 o   0.49991
  -2  13  -3      357.49       96.99     36.83 o   0.53324
 -13  14  -3      107.66       27.95     51.47 o   0.59431
 -10  14  -3       37.70      161.79     33.99 o   0.54914
  -7  14  -3       35.64       61.48     26.60 o   0.53324
  -4  14  -3       77.85       23.65     32.37 o   0.54914
  -1  14  -3       45.66       49.03     48.21 o   0.59431
  -9  15  -3      129.85      101.80     29.26 o   0.57468
  -6  15  -3      157.32      118.72     40.43 o   0.57468
  -1   1  -2    28859.29    30403.46    229.43 o   0.05759
   0   2  -2    49084.11    50231.59    323.98 o   0.09516
  -2   3  -2    92063.20    64212.62    372.84 o   0.12163
  -4   4  -2    10745.82    11792.13    138.52 o   0.17891
  -1   4  -2     8619.26     6600.11     54.02 o   0.16208
  -3   5  -2     6222.54     2332.35     31.76 o   0.19429
   0   5  -2      934.68      528.06     25.49 o   0.22187
  -5   6  -2    11146.47     1473.73     29.66 o   0.24638
  -2   6  -2     5798.25     6586.62     57.33 o   0.23444
  -7   7  -2     3291.52     2022.18     50.16 o   0.30844
  -4   7  -2    14489.74    10367.56     85.69 o   0.26866
  -1   7  -2     4069.78     3057.13     41.30 o   0.28923
  -6   8  -2     1796.09      151.33     17.97 o   0.31760
  -3   8  -2      412.81       42.54     13.59 o   0.30844
   0   8  -2     7272.31     5872.87     90.41 o   0.35189
  -8   9  -2      476.21      652.84     30.33 o   0.37555
  -5   9  -2        3.51      609.08     28.05 o   0.34364
  -2   9  -2     1921.89      846.35     33.06 o   0.35995
 -10  10  -2      870.47        0.00     34.94 o   0.43896
  -7  10  -2      156.80      622.47     36.08 o   0.39053
  -4  10  -2      186.39     1008.82     33.95 o   0.38312
  -1  10  -2      438.45      841.08     38.34 o   0.41889
  -9  11  -2     3187.24     1410.27     50.81 o   0.44545
  -6  11  -2       16.54       76.33     28.30 o   0.41889
  -3  11  -2      469.63      903.34     45.27 o   0.43238
   0  11  -2      597.06      160.03     44.30 o   0.48255
 -11  12  -2       17.11        5.69     25.87 o   0.50578
  -8  12  -2      456.81      119.71     29.27 o   0.46437
  -5  12  -2      792.62      255.72     28.56 o   0.45815
  -2  12  -2       39.92       65.96     33.16 o   0.48846
 -13  13  -2      215.10      189.07     74.84 o   0.56980
 -10  13  -2      299.39      149.15     32.87 o   0.51700
  -7  13  -2     1592.31      682.43     39.00 o   0.49430
  -4  13  -2      308.69      203.42     40.01 o   0.50578
  -1  13  -2        5.51       15.80     33.30 o   0.54929
 -12  14  -2       65.77        1.59     28.27 o   0.57481
  -9  14  -2      725.87      232.19     35.91 o   0.53874
  -6  14  -2      109.63      101.54     32.13 o   0.53339
  -3  14  -2      400.36      113.53     39.24 o   0.55964
 -11  15  -2       62.86       16.72     28.25 o   0.58960
  -8  15  -2      240.20      122.97     30.01 o   0.56980
  -5  15  -2       39.14       26.16     35.28 o   0.57978
  -1   3  -1    21726.71    12771.57     72.28 o   0.11722
  -3   4  -1    64242.58    35270.75    215.16 o   0.15880
  -2   5  -1       41.05     1691.85     28.24 o   0.19156
  -4   6  -1     1843.97     5505.24     54.29 o   0.23219
  -1   6  -1    27267.14    17293.47    114.52 o   0.24423
  -6   7  -1      695.53       41.36     14.10 o   0.28741
  -3   7  -1     6764.95     6460.06     65.42 o   0.26669
  -5   8  -1      516.29       35.10     13.59 o   0.30672
  -2   8  -1      506.68      238.67     17.78 o   0.31594
  -7   9  -1      236.85      672.10     35.59 o   0.35848
  -4   9  -1      390.40      708.13     28.35 o   0.34210
  -1   9  -1     1715.95     1954.13     42.11 o   0.37415
  -9  10  -1      519.65      788.14     41.62 o   0.41764
  -6  10  -1      229.19       20.79     20.89 o   0.38174
  -3  10  -1      466.25      195.71     22.27 o   0.38919
  -8  11  -1      964.79      946.50     40.88 o   0.43116
  -5  11  -1      230.03      162.55     27.60 o   0.41764
  -2  11  -1      112.64      782.78     43.98 o   0.44427
 -10  12  -1     1547.16     1020.11     43.25 o   0.48738
  -7  12  -1      222.04      258.32     32.87 o   0.45700
  -4  12  -1     2099.34     1881.26     58.93 o   0.46324
  -1  12  -1      694.60      301.77     43.70 o   0.50474
 -12  13  -1      118.47       48.04     29.15 o   0.54833
  -9  13  -1      100.64       46.97     28.43 o   0.50474
  -6  13  -1      122.44       75.75     24.67 o   0.49324
  -3  13  -1      229.23       43.75     32.74 o   0.51598
 -11  14  -1       93.17       50.57     30.37 o   0.55870
  -8  14  -1       47.94       79.82     27.22 o   0.53240
  -5  14  -1       96.29       99.31     37.73 o   0.53776
  -2  14  -1      140.87      117.01     40.81 o   0.57390
 -10  15  -1       19.08       28.55     29.44 o   0.57888
  -7  15  -1        9.27       31.54     29.04 o   0.56888
  -4  15  -1       86.71       39.04     37.73 o   0.58871
  -1   2   0      385.03     4059.39     32.32 o   0.07575
  -3   3   0   104654.92    36648.27    345.35 o   0.13121
   0   3   0   104556.34    36897.02    282.60 o   0.13121
  -2   4   0    20818.36    10756.30     78.74 o   0.15151
  -4   5   0     8245.25    12216.02     89.86 o   0.20042
  -1   5   0     8238.50    11995.99     77.76 o   0.20042
  -6   6   0     7608.48    14303.26    178.00 o   0.26242
  -3   6   0      644.01     7384.60     67.39 o   0.22726
   0   6   0     7600.12    14266.09    143.87 o   0.26242
  -5   7   0     2899.32     4141.25     47.88 o   0.27313
  -2   7   0     2906.92     4155.50     44.32 o   0.27313
  -7   8   0      778.26      804.35     28.35 o   0.33020
  -4   8   0      757.79       13.46     14.81 o   0.30301
  -1   8   0      779.51      768.64     28.42 o   0.33020
  -9   9   0     2936.91     1307.24     49.62 o   0.39362
  -6   9   0     5681.94     2010.70     45.29 o   0.34714
  -3   9   0     5687.23     1953.70     40.09 o   0.34714
   0   9   0     2939.90     1442.41     56.76 o   0.39362
  -8  10   0     1054.23     1481.08     44.54 o   0.40085
  -5  10   0      106.91      471.00     29.06 o   0.37876
  -2  10   0     1050.01     1512.18     40.47 o   0.40085
 -10  11   0      203.26      369.60     33.65 o   0.46079
  -7  11   0      532.02      338.65     29.20 o   0.42177
  -4  11   0      532.12      286.62     28.73 o   0.42177
  -1  11   0      202.19      295.92     35.37 o   0.46079
 -12  12   0      791.28      322.60     52.05 o   0.52483
  -9  12   0      959.47      349.02     30.23 o   0.47308
  -6  12   0      854.50        9.90     22.51 o   0.45452
  -3  12   0      959.10      279.57     34.39 o   0.47308
   0  12   0      790.64      330.35     54.88 o   0.52483
 -11  13   0      134.94       69.98     30.40 o   0.53027
  -8  13   0      862.28      513.14     41.01 o   0.49675
  -5  13   0      860.25      533.47     36.74 o   0.49675
  -2  13   0      135.15      120.62     38.13 o   0.53027
 -13  14   0       64.23      175.96     35.57 o   0.59165
 -10  14   0       15.97      107.09     31.14 o   0.54626
  -7  14   0      190.85      383.47     35.18 o   0.53027
  -4  14   0       16.07       98.76     40.01 o   0.54626
  -1  14   0       64.31       75.14     39.38 o   0.59165
  -9  15   0      325.55       23.02     27.19 o   0.57192
  -6  15   0      325.24       70.58     37.86 o   0.57192
  -2   3   1    21740.00    12890.07     86.62 o   0.11722
  -1   4   1    64228.94    35499.56    195.85 o   0.15880
  -3   5   1       41.36     1662.04     29.51 o   0.19156
  -5   6   1    27262.30    17469.46    142.70 o   0.24423
  -2   6   1     1848.30     5372.50     56.13 o   0.23219
  -4   7   1     6766.26     6433.29     66.89 o   0.26669
  -1   7   1      696.32       55.91     14.29 o   0.28741
  -6   8   1      506.67      242.66     16.06 o   0.31594
  -3   8   1      516.52       44.86     16.84 o   0.30672
  -8   9   1     1717.04     1840.01     52.05 o   0.37415
  -5   9   1      391.50      711.13     30.35 o   0.34210
  -2   9   1      236.70      690.00     28.72 o   0.35848
  -7  10   1      466.19      198.72     25.77 o   0.38919
  -4  10   1      229.75       12.58     18.82 o   0.38174
  -1  10   1      520.64      745.99     33.57 o   0.41764
  -9  11   1      112.74      834.15     39.04 o   0.44427
  -6  11   1      230.65      210.43     25.89 o   0.41764
  -3  11   1      964.13      920.35     45.98 o   0.43116
 -11  12   1      693.17      235.69     28.85 o   0.50474
  -8  12   1     2099.57     1862.44     50.35 o   0.46324
  -5  12   1      222.07      319.06     30.21 o   0.45700
  -2  12   1     1548.64     1048.08     53.12 o   0.48738
 -10  13   1      229.92       47.82     28.03 o   0.51598
  -7  13   1      122.06       24.28     26.77 o   0.49324
  -4  13   1      101.01       54.73     29.15 o   0.50474
  -1  13   1      117.71       37.96     30.78 o   0.54833
 -12  14   1      141.13       86.89     31.97 o   0.57390
  -9  14   1       95.64       87.70     30.40 o   0.53776
  -6  14   1       47.62       74.31     27.19 o   0.53240
  -3  14   1       93.08       63.49     37.10 o   0.55870
 -11  15   1       86.80       85.50     33.24 o   0.58871
  -8  15   1        9.34       41.50     25.70 o   0.56888
  -5  15   1       19.05       65.01     37.10 o   0.57888
   0   1   2    28867.41    30347.07    274.34 o   0.05759
  -2   2   2    49023.00    50655.06    452.61 o   0.09516
  -1   3   2    92092.13    63887.46    332.85 o   0.12163
  -3   4   2     8619.61     6648.60     57.74 o   0.16208
   0   4   2    10727.34    11719.17    114.41 o   0.17891
  -5   5   2      929.46      508.14     33.42 o   0.22187
  -2   5   2     6225.64     2301.60     30.76 o   0.19429
  -4   6   2     5794.73     6596.58     64.40 o   0.23444
  -1   6   2    11149.57     1465.92     30.23 o   0.24638
  -6   7   2     4072.74     3034.08     52.11 o   0.28923
  -3   7   2    14489.51    10129.99     81.45 o   0.26866
   0   7   2     3287.66     2018.57     53.79 o   0.30844
  -8   8   2     7262.30     6019.02    115.57 o   0.35189
  -5   8   2      414.34       39.60     16.49 o   0.30844
  -2   8   2     1797.11      213.03     19.23 o   0.31760
  -7   9   2     1921.49      873.51     35.80 o   0.35995
  -4   9   2        3.50      667.30     29.98 o   0.34364
  -1   9   2      478.06      652.89     30.84 o   0.37555
  -9  10   2      439.26      802.36     38.23 o   0.41889
  -6  10   2      186.45     1029.85     37.45 o   0.38312
  -3  10   2      155.62      523.86     29.18 o   0.39053
   0  10   2      873.05       58.15     31.68 o   0.43896
 -11  11   2      596.90       79.58     32.37 o   0.48255
  -8  11   2      469.22      862.27     39.05 o   0.43238
  -5  11   2       16.60      137.58     24.59 o   0.41889
  -2  11   2     3186.92     1583.89     43.87 o   0.44545
 -10  12   2       40.00       84.54     25.18 o   0.48846
  -7  12   2      791.89      241.38     27.17 o   0.45815
  -4  12   2      457.89      194.36     31.80 o   0.46437
  -1  12   2       16.96       38.12     29.44 o   0.50578
 -12  13   2        5.49       18.29     22.75 o   0.54929
  -9  13   2      309.64      193.00     32.77 o   0.50578
  -6  13   2     1590.67      725.00     39.92 o   0.49430
  -3  13   2      299.03      119.71     36.83 o   0.51700
   0  13   2      215.17       89.93     48.21 o   0.56980
 -11  14   2      400.49      106.30     31.19 o   0.55964
  -8  14   2      109.29       64.63     28.80 o   0.53339
  -5  14   2      726.47      185.15     35.29 o   0.53874
  -2  14   2       65.95        1.15     36.25 o   0.57481
 -10  15   2       39.23       65.23     30.93 o   0.57978
  -7  15   2      239.75      134.94     29.57 o   0.56980
  -4  15   2       62.82        0.00     32.98 o   0.58960
  -1   2   3    13259.82    26992.03    132.95 o   0.09432
  -2   4   3    10288.83     7712.59     56.93 o   0.16159
  -4   5   3      634.23     1774.02     31.27 o   0.20815
  -1   5   3    20718.45    20386.33    140.17 o   0.20815
  -3   6   3     1208.71      701.26     22.11 o   0.23410
  -5   7   3    10419.31     5460.81     61.84 o   0.27885
  -2   7   3     3293.39     7049.04     72.46 o   0.27885
  -7   8   3      595.63     3049.85     52.09 o   0.33495
  -4   8   3     1018.33       15.71     15.45 o   0.30818
  -1   8   3     1848.35     1468.30     37.43 o   0.33495
  -6   9   3     1278.60     1194.06     38.02 o   0.35166
  -3   9   3     1249.96      739.87     27.10 o   0.35166
  -8  10   3     1322.54     1406.08     44.72 o   0.40477
  -5  10   3      839.06      562.87     31.54 o   0.38291
  -2  10   3     3928.19     3615.52     57.75 o   0.40477
 -10  11   3      224.91      883.85     40.10 o   0.46420
  -7  11   3      372.21      701.80     36.41 o   0.42550
  -4  11   3       62.95       28.99     22.80 o   0.42550
  -1  11   3      902.44      889.50     37.49 o   0.46420
  -9  12   3     1647.66     1646.05     49.17 o   0.47640
  -6  12   3      314.01       48.90     22.99 o   0.45798
  -3  12   3      670.33     1201.60     47.40 o   0.47640
 -11  13   3      357.57       40.07     24.19 o   0.53324
  -8  13   3      130.44       83.83     28.42 o   0.49991
  -5  13   3      460.19      174.30     31.97 o   0.49991
  -2  13   3      190.42       75.01     31.80 o   0.53324
 -13  14   3       45.45       33.77     27.96 o   0.59431
 -10  14   3       78.24       37.42     28.51 o   0.54914
  -7  14   3       35.60       62.69     26.16 o   0.53324
  -4  14   3       37.88       26.28     34.54 o   0.54914
  -1  14   3      107.27       26.94     31.97 o   0.59431
  -9  15   3      157.48       82.93     37.73 o   0.57468
  -6  15   3      129.88      112.41     32.62 o   0.57468
  -1   1   4    12334.84    27156.20    206.06 o   0.08675
   0   2   4    50316.11    56360.76    416.13 o   0.11517
  -2   3   4    37968.46    40277.88    215.61 o   0.13785
  -4   4   4       70.02      139.52     17.33 o   0.19031
  -1   4   4     6253.02     4919.80     49.62 o   0.17458
  -3   5   4     1303.26     2894.03     36.56 o   0.20483
   0   5   4     2285.95     4260.02     66.68 o   0.23116
  -5   6   4     1688.47     1024.30     31.10 o   0.25478
  -2   6   4    10419.48     9634.02     75.65 o   0.24325
  -7   7   4      377.58      144.90     27.10 o   0.31519
  -4   7   4      513.70     2007.01     34.16 o   0.27638
  -1   7   4      922.12     1276.14     32.67 o   0.29642
  -6   8   4      687.60      128.39     19.59 o   0.32416
  -3   8   4      296.12      712.59     27.20 o   0.31519
   0   8   4     1228.75     1854.80     59.86 o   0.35782
  -8   9   4      429.06      180.62     25.68 o   0.38112
  -5   9   4      728.88      695.42     31.92 o   0.34971
  -2   9   4     1300.73     1809.20     42.69 o   0.36575
 -10  10   4     2030.84     1363.08     60.44 o   0.44373
  -7  10   4     3371.11     1502.64     45.15 o   0.39589
  -4  10   4     2008.41     1002.41     35.23 o   0.38857
  -1  10   4     1416.05      658.47     33.91 o   0.42389
  -9  11   4      212.08      946.19     40.76 o   0.45015
  -6  11   4      943.29       71.86     24.77 o   0.42389
  -3  11   4      839.15     1301.30     41.50 o   0.43722
   0  11   4      872.02      711.40     51.91 o   0.48689
 -11  12   4      244.77      179.53     26.59 o   0.50992
  -8  12   4      265.78      133.46     25.46 o   0.46888
  -5  12   4      303.26      105.79     21.94 o   0.46272
  -2  12   4       49.82        5.10     23.14 o   0.49275
 -13  13   4       13.73       48.09     35.05 o   0.57348
 -10  13   4      273.83      147.05     28.73 o   0.52105
  -7  13   4      165.34      681.14     43.73 o   0.49854
  -4  13   4      337.85      577.79     43.20 o   0.50992
  -1  13   4       48.32       52.93     32.27 o   0.55311
 -12  14   4       37.92       28.86     28.83 o   0.57846
  -9  14   4      596.01      305.12     44.45 o   0.54263
  -6  14   4      237.12      134.71     31.91 o   0.53732
  -3  14   4       66.85      150.88     40.81 o   0.56339
 -11  15   4       19.09       14.18     35.45 o   0.59316
  -8  15   4      109.62      133.78     33.85 o   0.57348
  -5  15   4       90.82      130.16     41.41 o   0.58340
  -1   3   5      286.59    11889.21     70.66 o   0.14886
  -3   4   5     2026.65     2788.47     30.61 o   0.18340
  -2   5   5     1132.61      304.00     14.72 o   0.21240
  -4   6   5    13278.27    12593.84     89.89 o   0.24966
  -1   6   5     3316.85    11295.56     96.51 o   0.26090
  -6   7   5     3666.94     1472.45     36.36 o   0.30170
  -3   7   5     3499.03     3029.17     40.97 o   0.28204
  -5   8   5      361.78       22.60     16.75 o   0.32015
  -2   8   5     3587.95     1579.96     37.38 o   0.32900
  -7   9   5     1438.39      632.99     31.65 o   0.37004
  -4   9   5      575.96      238.53     21.81 o   0.35419
  -1   9   5     1024.80     1425.73     41.19 o   0.38524
  -9  10   5     1521.59      941.52     37.23 o   0.42760
  -6  10   5      267.19      147.74     24.91 o   0.39261
  -3  10   5      320.93       55.61     21.29 o   0.39986
  -8  11   5      921.79      763.21     37.22 o   0.44081
  -5  11   5       41.44       68.32     23.40 o   0.42760
  -2  11   5     2934.81     2679.47     53.46 o   0.45364
 -10  12   5      238.74      796.24     37.26 o   0.49595
  -7  12   5      327.72       72.86     23.56 o   0.46612
  -4  12   5      758.19     1474.95     43.28 o   0.47224
  -1  12   5      766.84      340.52     33.93 o   0.51301
 -12  13   5        7.77       43.30     23.94 o   0.55595
  -9  13   5      185.18      284.81     31.05 o   0.51301
  -6  13   5      119.01       17.89     30.27 o   0.50170
  -3  13   5       95.17       89.67     27.12 o   0.52408
 -11  14   5      176.26      100.77     32.05 o   0.56618
  -8  14   5       46.13       89.46     36.83 o   0.54025
  -5  14   5      125.06       23.43     29.27 o   0.54554
  -2  14   5       73.39       39.72     31.80 o   0.58119
 -10  15   5        5.37       65.41     37.10 o   0.58610
  -7  15   5        5.89       48.59     30.70 o   0.57623
   0   0   6   114019.24   393903.81   4856.83 o   0.11238
  -1   2   6    36206.40    18709.67    109.90 o   0.13553
  -3   3   6    17373.48     2152.48     28.05 o   0.17276
   0   3   6    32218.83    36773.65    287.84 o   0.17276
  -2   4   6     2350.07     6644.10     42.93 o   0.18863
  -4   5   6      737.69      101.70     10.53 o   0.22978
  -1   5   6     1951.89      387.78     20.03 o   0.22978
  -6   6   6     3078.11      187.98     24.81 o   0.28547
  -3   6   6    11018.26     2274.61     34.44 o   0.25353
   0   6   6     4928.90     8620.47    109.11 o   0.28547
  -5   7   6     4177.33     7904.52     78.77 o   0.29535
  -2   7   6      322.43      440.61     24.45 o   0.29535
  -7   8   6      446.24      135.62     20.78 o   0.34880
  -4   8   6     1833.27     2183.44     39.01 o   0.32318
  -1   8   6      304.66      433.41     26.18 o   0.34880
  -9   9   6      477.64     2318.83     67.29 o   0.40935
  -6   9   6     2619.14     1731.10     44.24 o   0.36488
  -3   9   6      434.93      263.95     26.35 o   0.36488
   0   9   6      689.59     1468.20     62.89 o   0.40935
  -8  10   6      130.35      367.22     29.11 o   0.41630
  -5  10   6       29.15       65.07     22.63 o   0.39508
  -2  10   6     3685.00     4848.03     67.14 o   0.41630
 -10  11   6      178.49      238.16     26.90 o   0.47429
  -7  11   6      543.29      416.52     30.69 o   0.43649
  -4  11   6      881.74      688.43     36.94 o   0.43649
  -1  11   6      321.50      214.89     26.96 o   0.47429
 -12  12   6       67.36      121.86     36.25 o   0.53673
  -9  12   6      213.86       57.49     25.18 o   0.48624
  -6  12   6      395.87       78.30     23.63 o   0.46820
  -3  12   6      203.03      244.13     27.54 o   0.48624
   0  12   6      222.29       95.25     45.89 o   0.53673
 -11  13   6       50.45       15.74     25.61 o   0.54205
  -8  13   6      194.68      441.56     38.30 o   0.50930
  -5  13   6      187.22      126.55     32.27 o   0.50930
  -2  13   6      130.26      151.14     29.77 o   0.54205
 -10  14   6      207.39       46.44     29.72 o   0.55770
  -7  14   6      136.78      204.84     40.01 o   0.54205
  -4  14   6      332.45      162.55     34.35 o   0.55770
  -9  15   6      117.15        0.00     32.24 o   0.58286
  -6  15   6        2.12       43.38     31.21 o   0.58286
  -2   3   7     9484.30    13888.34     80.70 o   0.17487
  -1   4   7      936.45     1156.63     21.38 o   0.20508
  -3   5   7     9066.16     2791.15     31.88 o   0.23137
  -5   6   7       81.54     2023.47     35.58 o   0.27656
  -2   6   7    14467.12     5836.08     63.93 o   0.26599
  -4   7   7     2035.79     1789.96     33.43 o   0.29659
  -1   7   7     1987.91     1740.26     37.63 o   0.31534
  -6   8   7     1932.27     1346.66     36.19 o   0.34155
  -3   8   7      216.62      428.94     27.30 o   0.33304
  -8   9   7      242.45      213.67     24.83 o   0.39601
  -5   9   7     1140.57     1578.74     37.74 o   0.36589
  -2   9   7      290.63      889.69     35.02 o   0.38125
  -7  10   7       45.01      371.18     30.02 o   0.41025
  -4  10   7      187.57      289.86     29.02 o   0.40319
  -1  10   7     2401.75     3136.87     57.57 o   0.43733
  -9  11   7     1999.90      946.06     38.31 o   0.46283
  -6  11   7      230.00       94.36     24.73 o   0.43733
  -3  11   7      577.30     1325.66     42.56 o   0.45026
 -11  12   7      230.43      346.64     33.57 o   0.52115
  -8  12   7      251.12      934.20     47.68 o   0.48107
  -5  12   7       13.15      134.86     29.72 o   0.47507
  -2  12   7      314.68      256.74     28.28 o   0.50436
 -10  13   7       30.01       39.06     25.86 o   0.53205
  -7  13   7       52.59       83.99     29.22 o   0.51002
  -4  13   7      149.37       18.39     25.46 o   0.52115
  -1  13   7      281.04       99.84     33.24 o   0.56348
 -12  14   7       78.08       82.11     31.88 o   0.58839
  -9  14   7       70.61       62.23     27.35 o   0.55320
  -6  14   7       11.49       22.23     27.36 o   0.54799
  -3  14   7       46.40       45.72     29.22 o   0.57357
  -8  15   7       11.51       27.69     34.54 o   0.58349
  -5  15   7      109.99      118.57     34.85 o   0.59324
   0   1   8    60722.66    37528.95    294.81 o   0.15609
  -2   2   8     5252.87    21689.70    152.80 o   0.17350
  -1   3   8      350.14     5130.86     45.58 o   0.18932
  -3   4   8     2371.22       86.39      9.55 o   0.21753
   0   4   8     2740.46     1549.85     39.45 o   0.23034
  -5   5   8     7763.37      827.34     34.77 o   0.26509
  -2   5   8      415.47     7253.43     55.16 o   0.24248
  -4   6   8     3515.66     1697.46     28.05 o   0.27570
  -1   6   8      116.85     2221.99     42.32 o   0.28592
  -6   7   8      755.78      689.81     26.95 o   0.32358
  -3   7   8      774.40     5431.10     52.70 o   0.30533
   0   7   8      344.51     1205.81     49.14 o   0.34085
  -8   8   8      498.42      772.57     45.12 o   0.38062
  -5   8   8     3129.97      425.91     21.31 o   0.34085
  -2   8   8      649.71      310.42     26.68 o   0.34917
  -7   9   8      356.90      360.65     26.42 o   0.38809
  -4   9   8      341.05      101.60     19.95 o   0.37301
  -1   9   8      135.44     1021.06     38.21 o   0.40260
  -9  10   8      935.67      348.66     27.83 o   0.44331
  -6  10   8     1081.63     1435.50     43.87 o   0.40967
  -3  10   8     3442.76     1823.37     49.55 o   0.41661
   0  10   8     1560.56     1258.34     61.97 o   0.46232
 -11  11   8      209.67        0.00     35.89 o   0.50389
  -8  11   8      665.42      652.46     37.27 o   0.45607
  -5  11   8      417.39      561.01     33.74 o   0.44331
  -2  11   8      371.72      860.92     37.40 o   0.46848
 -10  12   8      199.67       25.20     25.61 o   0.50955
  -7  12   8       52.94      314.01     34.67 o   0.48057
  -4  12   8      210.96       51.37     21.76 o   0.48651
  -1  12   8      232.86       65.32     23.78 o   0.52617
 -12  13   8       52.75       47.36     30.29 o   0.56813
  -9  13   8       74.60       58.91     26.55 o   0.52617
  -6  13   8       37.50       32.11     28.10 o   0.51515
  -3  13   8      141.70       83.63     28.17 o   0.53697
   0  13   8       70.14      299.37     58.49 o   0.58798
 -11  14   8       77.96       42.72     29.44 o   0.57814
  -8  14   8      317.87       39.96     25.77 o   0.55277
  -5  14   8      270.21      140.39     32.96 o   0.55793
  -2  14   8       36.11       13.62     31.88 o   0.59284
  -7  15   8       90.07      129.36     33.85 o   0.58798
  -1   2   9     3143.55    10286.40     72.82 o   0.18481
  -2   4   9     2248.43      463.86     15.39 o   0.22665
  -4   5   9     3270.76     1130.44     22.51 o   0.26189
  -1   5   9     6041.66     7890.58     61.72 o   0.26189
  -3   6   9      153.50      148.36     13.42 o   0.28295
  -5   7   9      863.99     1601.08     30.07 o   0.32096
  -2   7   9     1024.55     1052.56     27.01 o   0.32096
  -7   8   9     1894.48      984.75     33.70 o   0.37074
  -4   8   9      710.28      133.16     17.17 o   0.34674
  -1   8   9      382.91      254.81     24.39 o   0.37074
  -6   9   9     1198.53      710.34     30.86 o   0.38591
  -3   9   9     1244.78     2130.40     51.36 o   0.38591
  -8  10   9     1115.22     2887.17     60.29 o   0.43485
  -5  10   9      807.71     1451.25     42.00 o   0.41458
  -2  10   9     3759.53     5381.91     72.99 o   0.43485
 -10  11   9      611.06      390.56     33.29 o   0.49065
  -7  11   9      143.91      209.41     27.85 o   0.45421
  -4  11   9       13.92       56.69     24.21 o   0.45421
  -1  11   9      499.30      447.45     31.89 o   0.49065
  -9  12   9      328.73      562.50     37.67 o   0.50221
  -6  12   9      122.63      163.21     30.90 o   0.48477
  -3  12   9      941.81     1041.15     41.64 o   0.50221
 -11  13   9       57.19       40.96     29.58 o   0.55642
  -8  13   9      360.80       63.23     26.82 o   0.52457
  -5  13   9        2.10      145.20     25.76 o   0.52457
  -2  13   9      110.68       46.96     27.66 o   0.55642
 -10  14   9       76.20       32.20     26.95 o   0.57168
  -7  14   9        0.20       21.51     25.70 o   0.55642
  -4  14   9      100.16      109.48     29.57 o   0.57168
  -1   1  10    32311.77    29359.79    239.45 o   0.19234
   0   2  10     3510.82    20572.18    180.07 o   0.20672
  -2   3  10     1469.63     1146.07     21.18 o   0.22016
  -4   4  10      965.72     2410.03     35.06 o   0.25629
  -1   4  10      861.28       59.10     12.76 o   0.24484
  -3   5  10      297.41     3255.44     41.10 o   0.26725
   0   5  10      535.87     1519.96     46.02 o   0.28793
  -5   6  10      192.62     1118.95     24.83 o   0.30721
  -2   6  10       38.19     1269.59     26.47 o   0.29772
  -7   7  10     3113.99      262.87     32.43 o   0.35890
  -4   7  10      834.91     1021.86     26.21 o   0.32535
  -1   7  10      109.90      200.13     18.76 o   0.34254
  -6   8  10     1087.48      278.93     22.61 o   0.36681
  -3   8  10     1380.45      678.53     29.48 o   0.35890
   0   8  10      634.19      914.78     50.56 o   0.39687
  -8   9  10     2508.69      474.89     33.57 o   0.41799
  -5   9  10     1382.56        5.43     19.30 o   0.38957
  -2   9  10      556.85     1016.48     41.11 o   0.40403
 -10  10  10       54.58        0.00     38.70 o   0.47578
  -7  10  10       59.35     1350.42     46.32 o   0.43150
  -4  10  10      502.69     1372.40     41.55 o   0.42480
  -1  10  10      784.80      993.45     39.31 o   0.45733
  -9  11  10      459.40      647.52     38.93 o   0.48177
  -6  11  10      205.39      563.24     35.51 o   0.45733
  -3  11  10      635.68      795.28     36.25 o   0.46971
   0  11  10      109.71      584.71     50.65 o   0.51627
 -11  12  10       82.87       44.50     30.00 o   0.53804
  -8  12  10      362.94       82.26     26.65 o   0.49932
  -5  12  10      117.09      124.26     23.89 o   0.49354
  -2  12  10       39.82        6.55     22.97 o   0.52180
 -10  13  10      179.54        4.09     26.94 o   0.54860
  -7  13  10      101.60       16.85     25.38 o   0.52727
  -4  13  10      493.09      359.72     31.48 o   0.53804
  -1  13  10       96.14       66.89     28.57 o   0.57913
  -9  14  10       58.91      127.42     29.45 o   0.56914
  -6  14  10      160.19       31.06     26.19 o   0.56408
  -3  14  10      105.41       88.29     29.95 o   0.58896
  -1   3  11     1731.06     1398.58     27.88 o   0.23630
  -3   4  11      285.96     1501.83     24.71 o   0.25945
  -2   5  11      976.38       91.75     12.67 o   0.28070
  -4   6  11     1919.77     4897.44     46.14 o   0.30985
  -1   6  11     1052.43     1142.83     28.00 o   0.31898
  -6   7  11      467.32      207.51     20.56 o   0.35313
  -3   7  11      696.15     1042.51     33.05 o   0.33649
  -5   8  11       27.92      348.76     23.75 o   0.36902
  -2   8  11       65.47      769.88     31.68 o   0.37672
  -7   9  11      430.79      418.13     32.18 o   0.41305
  -4   9  11     1323.15     1524.55     41.22 o   0.39891
  -1   9  11      410.34      419.94     26.46 o   0.42671
  -9  10  11      531.11     1840.42     61.21 o   0.46531
  -6  10  11      502.68      498.64     34.04 o   0.43339
  -3  10  11      433.34      584.85     31.56 o   0.43996
  -8  11  11     1179.04      858.16     42.47 o   0.47749
  -5  11  11       51.83       38.77     21.09 o   0.46531
  -2  11  11      519.06     1316.33     39.86 o   0.48936
 -10  12  11      143.58      315.15     38.87 o   0.52881
  -7  12  11       82.53       17.65     23.76 o   0.50095
  -4  12  11     1214.08      737.92     34.33 o   0.50664
  -1  12  11       19.37      136.27     27.00 o   0.54484
 -12  13  11      234.46       33.87     31.33 o   0.58546
  -9  13  11       30.09       32.46     29.72 o   0.54484
  -6  13  11       96.61        0.00     25.24 o   0.53421
  -3  13  11       96.04       48.78     25.24 o   0.55528
 -11  14  11       51.56       55.02     32.93 o   0.59518
  -8  14  11       71.10       33.68     26.55 o   0.57057
  -5  14  11       85.62       64.22     25.89 o   0.57557
   0   0  12    23381.65    14275.07    244.22 o   0.22476
  -1   2  12     2059.84     9598.41     75.27 o   0.23718
  -3   3  12      928.58    11199.26     96.00 o   0.26025
   0   3  12     1030.93    14242.13    143.12 o   0.26025
  -2   4  12     1567.44     1161.27     24.76 o   0.27105
  -4   5  12      389.02      178.87     10.46 o   0.30114
  -1   5  12      527.78      241.62     16.64 o   0.30114
  -6   6  12      269.87      290.77     28.57 o   0.34551
  -3   6  12       47.49       37.39     12.21 o   0.31963
   0   6  12        1.24      547.88     37.45 o   0.34551
  -5   7  12      984.57     1317.86     34.65 o   0.35372
  -2   7  12      946.69      614.96     24.02 o   0.35372
  -7   8  12       72.76      424.92     31.89 o   0.39943
  -4   8  12     1168.91     2229.26     44.66 o   0.37727
  -1   8  12      626.56      667.23     28.88 o   0.39943
  -9   9  12      326.95      666.06     65.06 o   0.45327
  -6   9  12      306.66      131.40     26.68 o   0.41355
  -3   9  12     1052.79      620.42     32.30 o   0.41355
   0   9  12     1333.94     1249.41     57.41 o   0.45327
  -8  10  12     1272.90     1571.88     56.86 o   0.45956
  -5  10  12      231.92      429.71     32.27 o   0.44043
  -2  10  12     1394.79     1515.96     39.40 o   0.45956
 -10  11  12      194.10      201.49     34.42 o   0.51268
  -7  11  12      345.76      401.36     33.11 o   0.47792
  -4  11  12      333.45      213.85     25.36 o   0.47792
  -1  11  12       60.63      162.62     26.46 o   0.51268
 -12  12  12       10.08       22.29     42.57 o   0.57093
  -9  12  12       10.40       44.41     29.35 o   0.52375
  -6  12  12      326.85      146.65     29.15 o   0.50705
  -3  12  12        3.64       62.50     21.58 o   0.52375
   0  12  12      113.93       86.26     37.86 o   0.57093
 -11  13  12       16.00        7.12     28.03 o   0.57594
  -8  13  12      134.36       64.91     30.63 o   0.54523
  -5  13  12       35.20       14.89     26.12 o   0.54523
  -2  13  12       16.80       19.04     24.72 o   0.57594
 -10  14  12       47.24       93.75     32.93 o   0.59069
  -7  14  12       85.14       50.29     27.03 o   0.57594
  -4  14  12       16.41       29.79     28.78 o   0.59069
  -2   3  13     3186.61     1672.11     32.73 o   0.26959
  -1   4  13     1959.56     1132.59     30.29 o   0.29009
  -3   5  13       68.20      126.71     13.45 o   0.30924
  -5   6  13     2401.10     1094.56     29.50 o   0.34436
  -2   6  13      498.88     3126.48     41.13 o   0.33593
  -4   7  13      488.64      993.31     33.09 o   0.36064
  -1   7  13      579.16       62.99     17.65 o   0.37622
  -6   8  13       34.28      412.12     30.04 o   0.39844
  -3   8  13     1061.36      247.23     24.09 o   0.39117
  -8   9  13      580.08      512.56     40.65 o   0.44601
  -5   9  13      921.61     1210.11     43.07 o   0.41949
  -2   9  13      839.97      415.61     29.43 o   0.43295
  -7  10  13      912.86      494.30     40.19 o   0.45869
  -4  10  13      594.10      541.10     30.39 o   0.45240
  -1  10  13     1253.82     1476.33     43.55 o   0.48307
  -9  11  13      589.94     1359.41     58.47 o   0.50627
  -6  11  13       33.41        0.00     23.14 o   0.48307
  -3  11  13      362.74      647.56     32.09 o   0.49480
 -11  12  13      154.22      115.19     34.26 o   0.56008
  -8  12  13      372.21      309.04     38.71 o   0.52300
  -5  12  13        8.09       58.65     27.12 o   0.51748
  -2  12  13      217.58       99.83     26.32 o   0.54450
 -10  13  13       89.27       34.57     29.82 o   0.57024
  -7  13  13       14.96        2.25     24.59 o   0.54974
  -4  13  13       56.91      105.47     28.91 o   0.56008
  -9  14  13       26.83       24.85     31.97 o   0.59002
  -6  14  13       73.99       26.44     28.32 o   0.58514
   0   1  14     6816.51     7269.61     94.53 o   0.26584
  -2   2  14     6731.27     5466.35     79.36 o   0.27642
  -1   3  14     1771.01     1653.25     35.03 o   0.28661
  -3   4  14      353.01       70.33     12.99 o   0.30598
   0   4  14     3123.17     1174.48     46.78 o   0.31522
  -5   5  14      233.26       76.38     19.79 o   0.34144
  -2   5  14     5701.97     2789.35     38.91 o   0.32419
  -4   6  14      513.59     1260.47     33.48 o   0.34974
  -1   6  14     1748.42      135.45     18.03 o   0.35785
  -6   7  14      420.76      189.49     31.80 o   0.38860
  -3   7  14     2454.67      683.44     29.79 o   0.37354
   0   7  14      245.79       59.37     24.79 o   0.40310
  -8   8  14       77.32      245.61     48.21 o   0.43724
  -5   8  14      259.75     1116.10     42.47 o   0.40310
  -2   8  14      715.50      500.85     29.59 o   0.41015
  -7   9  14      654.21      421.90     38.01 o   0.44375
  -4   9  14        7.62        1.67     19.96 o   0.43063
  -1   9  14      574.24      255.84     26.32 o   0.45650
  -9  10  14      118.31      142.52     33.39 o   0.49277
  -6  10  14      206.64      295.35     30.99 o   0.46275
  -3  10  14       58.40      838.77     36.22 o   0.46891
   0  10  14      229.60       34.07     33.50 o   0.50994
 -11  11  14      547.53      106.63     47.11 o   0.54792
  -8  11  14      475.42      420.35     41.16 o   0.50428
  -5  11  14      187.74      254.52     30.55 o   0.49277
  -2  11  14      531.75      298.40     29.79 o   0.51554
 -10  12  14       73.38       69.60     32.35 o   0.55313
  -7  12  14       18.31       60.83     30.90 o   0.52655
  -4  12  14       91.72        8.19     25.38 o   0.53197
  -1  12  14       33.40       34.49     24.60 o   0.56848
  -9  13  14      275.58      161.60     36.73 o   0.56848
  -6  13  14       72.31       42.19     28.39 o   0.55829
  -3  13  14        3.36       15.52     26.55 o   0.57848
  -8  14  14       23.51       60.88     33.78 o   0.59318
  -1   2  15     1066.24      505.80     23.38 o   0.29098
  -2   4  15     1074.57      758.17     23.70 o   0.31919
  -4   5  15      699.73     2802.07     36.99 o   0.34511
  -1   5  15      991.50      292.81     22.26 o   0.34511
  -3   6  15      102.13       94.18     19.40 o   0.36136
  -5   7  15     1344.18      349.27     35.83 o   0.39183
  -2   7  15      238.46      265.25     24.48 o   0.39183
  -7   8  15       26.12      113.02     30.90 o   0.43355
  -4   8  15       93.95       18.84     20.25 o   0.41322
  -1   8  15     1421.31      671.24     32.44 o   0.43355
  -6   9  15      642.46     1192.95     52.61 o   0.44659
  -3   9  15      246.77      120.04     23.02 o   0.44659
  -8  10  15     2622.33     2490.71     70.14 o   0.48950
  -5  10  15      511.55      607.64     36.80 o   0.47159
  -2  10  15     1551.04     1175.62     41.73 o   0.48950
 -10  11  15      435.69      358.34     41.13 o   0.53968
  -7  11  15      192.94       25.15     29.90 o   0.50678
  -4  11  15      379.00      177.78     29.53 o   0.50678
  -1  11  15       68.83       83.24     25.48 o   0.53968
  -9  12  15      145.17      229.80     38.37 o   0.55021
  -6  12  15       17.77       21.07     30.04 o   0.53434
  -3  12  15       35.64      162.24     30.68 o   0.55021
  -8  13  15        2.14      113.40     34.03 o   0.57069
  -5  13  15       74.25       31.65     27.30 o   0.57069
  -1   1  16     3787.27     8776.12    111.29 o   0.30285
   0   2  16     7212.77     3067.82     67.15 o   0.31218
  -2   3  16     2422.41      915.52     31.63 o   0.32124
  -4   4  16      537.26        8.97     23.77 o   0.34700
  -1   4  16      180.19       10.84     17.91 o   0.33863
  -3   5  16     3579.98      594.21     22.89 o   0.35518
   0   5  16      562.12      145.78     30.83 o   0.37098
  -5   6  16     1074.78      150.76     32.45 o   0.38614
  -2   6  16     1382.76      607.51     28.81 o   0.37864
  -7   7  16      190.28      527.83     58.49 o   0.42841
  -4   7  16     1834.61     1326.33     38.10 o   0.40073
  -1   7  16      919.54      452.15     28.47 o   0.41480
  -6   8  16     1011.90       72.27     30.48 o   0.43506
  -3   8  16      481.53       34.47     21.32 o   0.42841
   0   8  16      670.86       90.37     32.24 o   0.46068
  -8   9  16      290.17      492.53     40.84 o   0.47900
  -5   9  16      517.00       32.48     27.73 o   0.45441
  -2   9  16      483.41      172.01     24.55 o   0.46687
 -10  10  16       18.80      229.10     52.70 o   0.53018
  -7  10  16      580.11      222.37     34.42 o   0.49084
  -4  10  16     1162.96      295.57     30.40 o   0.48496
  -1  10  16       79.70      130.69     25.89 o   0.51369
  -9  11  16      317.54      440.32     42.67 o   0.53556
  -6  11  16     1147.48      265.89     37.42 o   0.51369
  -3  11  16      247.46       99.83     30.70 o   0.52474
   0  11  16      435.27       76.31     36.25 o   0.56680
 -11  12  16       31.53       24.21     31.14 o   0.58670
  -8  12  16       43.06       38.24     30.04 o   0.55140
  -5  12  16      179.35       33.31     30.93 o   0.54617
  -2  12  16       83.95       70.59     24.84 o   0.57184
  -7  13  16       16.76        5.78     28.30 o   0.57683
  -4  13  16        7.71       34.12     26.95 o   0.58670
  -1   3  17      926.24      338.31     24.47 o   0.33878
  -3   4  17      562.61       83.69     19.99 o   0.35532
  -2   5  17      541.96      223.70     19.76 o   0.37112
  -4   6  17      825.37      506.15     32.01 o   0.39363
  -1   6  17       77.18      538.05     29.43 o   0.40085
  -6   7  17       61.46      404.05     39.78 o   0.42853
  -3   7  17      100.14       92.13     22.51 o   0.41492
  -5   8  17       75.32        3.01     27.83 o   0.44171
  -2   8  17      379.23      120.40     22.69 o   0.44816
  -7   9  17      155.72       93.81     31.97 o   0.47911
  -4   9  17      838.75      231.07     34.26 o   0.46698
  -1   9  17       12.61      149.65     24.70 o   0.49094
  -9  10  17      631.35      566.83     45.77 o   0.52483
  -6  10  17      267.36      114.19     32.87 o   0.49675
  -3  10  17      519.80      159.08     27.77 o   0.50249
  -8  11  17      161.87      299.14     39.55 o   0.53566
  -5  11  17      157.79       46.74     30.90 o   0.52483
  -2  11  17      144.38       67.73     24.97 o   0.54626
 -10  12  17       78.49      193.86     37.54 o   0.58187
  -7  12  17      182.88       77.86     32.77 o   0.55667
  -4  12  17      206.50      244.50     36.73 o   0.56180
  -6  13  17        0.16       20.53     30.00 o   0.58678
   0   0  18    13528.49    23575.14    397.84 o   0.33714
  -1   2  18     1068.23      602.04     29.68 o   0.34554
  -3   3  18     4204.04     1577.27     57.97 o   0.36177
   0   3  18     3292.14      119.10     32.24 o   0.36177
  -2   4  18       23.42      351.28     25.34 o   0.36961
  -4   5  18      257.14      124.04     25.39 o   0.39221
  -1   5  18       35.76        9.86     21.23 o   0.39221
  -6   6  18     1151.34      378.40     54.26 o   0.42723
  -3   6  18     1018.28      132.61     26.43 o   0.40658
   0   6  18     3409.90      100.08     43.53 o   0.42723
  -5   7  18      363.38      261.07     35.76 o   0.43389
  -2   7  18      539.98      318.71     27.27 o   0.43389
  -7   8  18      130.52      173.75     32.96 o   0.47190
  -4   8  18       55.55       62.12     30.63 o   0.45330
  -1   8  18       52.79       14.21     22.45 o   0.47190
  -9   9  18     1105.97      110.29     47.35 o   0.51827
  -6   9  18      761.02        2.07     28.04 o   0.48391
  -3   9  18     1031.51      451.54     34.04 o   0.48391
   0   9  18     1380.70      327.45     41.41 o   0.51827
  -8  10  18      837.05      864.09     52.27 o   0.52377
  -5  10  18       22.14       15.52     28.63 o   0.50707
  -2  10  18      115.54       60.51     23.73 o   0.52377
 -10  11  18       30.18       62.54     32.27 o   0.57095
  -7  11  18      226.30      152.66     34.33 o   0.53996
  -4  11  18       31.57       27.27     29.90 o   0.53996
  -1  11  18       56.60      117.43     26.69 o   0.57095
  -9  12  18      328.36       40.78     32.69 o   0.58092
  -6  12  18       62.24       29.93     31.66 o   0.56590
  -3  12  18      122.89        4.00     25.91 o   0.58092
  -2   3  19      126.72      360.06     27.41 o   0.37421
  -1   4  19      538.09      328.77     27.23 o   0.38924
  -3   5  19      442.58       65.19     24.72 o   0.40371
  -5   6  19      307.60     1434.11     56.60 o   0.43121
  -2   6  19      755.02      310.05     31.15 o   0.42450
  -4   7  19      122.45      128.06     32.27 o   0.44432
  -1   7  19      144.08       65.80     23.53 o   0.45705
  -6   8  19      183.28      131.92     31.91 o   0.47551
  -3   8  19      310.18       17.89     28.51 o   0.46944
  -8   9  19      480.46      290.18     39.41 o   0.51602
  -5   9  19       74.50        0.00     29.27 o   0.49328
  -2   9  19      216.58      247.59     29.86 o   0.50478
  -7  10  19       59.81       56.62     31.97 o   0.52702
  -4  10  19      168.61        6.76     29.82 o   0.52155
  -1  10  19       32.53       23.35     22.78 o   0.54837
  -9  11  19      417.30      300.90     41.01 o   0.56891
  -6  11  19      157.87       53.59     31.26 o   0.54837
  -3  11  19       78.10      166.75     40.94 o   0.55874
  -8  12  19      331.86      254.23     40.62 o   0.58385
  -5  12  19       72.22       26.69     36.25 o   0.57891
   0   1  20     1065.15     1588.08     62.72 o   0.37714
  -2   2  20     2232.06     1656.31     62.81 o   0.38467
  -1   3  20      610.72      339.69     28.12 o   0.39206
  -3   4  20      769.53      175.87     24.42 o   0.40643
   0   4  20      319.76        1.35     32.24 o   0.41343
  -5   5  20     2094.41      647.97     64.06 o   0.43375
  -2   5  20       86.25       60.91     26.65 o   0.42032
  -4   6  20     1097.16      537.82     43.06 o   0.44032
  -1   6  20      103.01        3.80     19.58 o   0.44679
  -6   7  20      260.89       61.87     31.42 o   0.47178
  -3   7  20      102.22       78.64     30.63 o   0.45945
   0   7  20      225.47       52.51     30.37 o   0.48379
  -8   8  20      143.63        1.84     43.11 o   0.51259
  -5   8  20       58.37       49.64     31.57 o   0.48379
  -2   8  20       53.91       49.92     29.96 o   0.48968
  -7   9  20      278.40      183.31     37.66 o   0.51815
  -4   9  20      311.46       18.92     30.63 o   0.50696
  -1   9  20        6.31      119.05     25.21 o   0.52911
  -9  10  20       50.20       30.27     32.80 o   0.56071
  -6  10  20      413.24       96.66     33.85 o   0.53451
  -3  10  20      147.28      105.88     39.24 o   0.53985
   0  10  20      260.53      139.38     38.62 o   0.57585
  -8  11  20       21.49       68.27     34.93 o   0.57085
  -5  11  20      113.94       50.24     32.77 o   0.56071
  -2  11  20      282.00      243.60     38.75 o   0.58081
  -7  12  20       46.68        2.91     33.24 o   0.59061
  -4  12  20       40.86       33.58     36.95 o   0.59545
  -1   2  21     1865.05     1138.67     40.07 o   0.40055
  -2   4  21      131.42      201.40     26.27 o   0.42150
  -4   5  21     1998.49      845.92     49.65 o   0.44145
  -1   5  21        7.06      106.25     27.16 o   0.44145
  -3   6  21       15.25       54.26     29.58 o   0.45426
  -5   7  21      105.77      120.52     33.20 o   0.47886
  -2   7  21      424.94      324.51     31.46 o   0.47886
  -7   8  21      659.58      100.98     34.26 o   0.51355
  -4   8  21       74.62       22.36     30.18 o   0.49651
  -1   8  21      190.76      320.05     37.84 o   0.51355
  -6   9  21       46.82       58.27     34.12 o   0.52461
  -3   9  21       23.58       55.21     39.12 o   0.52461
  -8  10  21      209.79      344.50     42.60 o   0.56159
  -5  10  21        7.53       43.58     32.13 o   0.54605
  -2  10  21       57.35       45.49     30.86 o   0.56159
  -7  11  21       98.97       12.74     33.39 o   0.57671
  -4  11  21        1.04      108.79     41.52 o   0.57671
  -1   1  22     2798.31     1923.61     68.81 o   0.41437
   0   2  22      482.14       98.09     37.10 o   0.42124
  -2   3  22      230.86      239.88     27.81 o   0.42800
  -4   4  22      492.40      259.82     51.47 o   0.44766
  -1   4  22       49.32       88.92     24.60 o   0.44120
  -3   5  22      366.94      360.68     37.34 o   0.45402
   0   5  22      224.96       44.99     38.70 o   0.46649
  -5   6  22        9.41       35.84     31.71 o   0.47863
  -2   6  22      178.97      180.17     28.58 o   0.47260
  -7   7  22      115.93       68.93     47.35 o   0.51334
  -4   7  22      381.76      366.72     39.64 o   0.49047
  -1   7  22       32.61      180.48     34.04 o   0.50204
  -6   8  22       99.51       21.69     31.80 o   0.51890
  -3   8  22        1.70        1.90     29.01 o   0.51334
   0   8  22       20.89      160.43     35.28 o   0.54057
  -8   9  22       72.81       51.89     33.39 o   0.55626
  -5   9  22       93.38       61.51     32.31 o   0.53523
  -2   9  22        1.39       48.28     37.10 o   0.54585
  -7  10  22       44.01       51.54     35.91 o   0.56648
  -4  10  22       21.19        8.81     37.86 o   0.56140
  -1  10  22      145.73      102.31     33.58 o   0.58639
  -6  11  22       83.62       17.90     33.05 o   0.58639
  -1   3  23      544.95      385.40     29.74 o   0.44606
  -3   4  23      216.30      300.22     37.17 o   0.45874
  -2   5  23       72.75       15.39     24.67 o   0.47108
  -4   6  23      104.34       59.75     32.35 o   0.48902
  -1   6  23      295.71      233.57     35.61 o   0.49485
  -6   7  23      116.37       17.33     32.13 o   0.51752
  -3   7  23       35.66      103.04     32.87 o   0.50631
  -5   8  23        6.86       31.79     32.37 o   0.52849
  -2   8  23        7.93       35.45     38.62 o   0.53390
  -7   9  23       78.87       84.59     35.37 o   0.56012
  -4   9  23       97.94        6.62     30.63 o   0.54978
  -1   9  23      372.69      113.69     32.02 o   0.57028
  -6  10  23       15.09       62.18     33.91 o   0.57528
  -3  10  23      152.21       75.47     39.87 o   0.58025
   0   0  24     7257.00    10473.90    252.10 o   0.44952
  -1   2  24       37.04       23.62     23.89 o   0.45585
  -3   3  24     1606.08       89.53     45.89 o   0.46827
   0   3  24      380.89      295.27     40.58 o   0.46827
  -2   4  24      360.34      189.21     30.02 o   0.47436
  -4   5  24       88.06      104.83     34.75 o   0.49217
  -1   5  24       32.99        5.88     28.89 o   0.49217
  -6   6  24      292.13      166.45     51.47 o   0.52051
  -3   6  24      533.29      193.95     36.73 o   0.50370
   0   6  24      883.48      525.81     61.52 o   0.52051
  -5   7  24      123.19      140.25     37.17 o   0.52599
  -2   7  24       82.13       15.93     34.77 o   0.52599
  -7   8  24       37.42       36.99     33.91 o   0.55776
  -4   8  24       17.52       58.10     33.48 o   0.54211
  -1   8  24       50.78        0.00     36.50 o   0.55776
  -6   9  24       39.41        4.63     32.45 o   0.56796
  -3   9  24      158.89        5.66     36.83 o   0.56796
  -5  10  24       89.56       22.32     39.66 o   0.58782
  -2   3  25       77.33      111.68     28.85 o   0.48233
  -1   4  25      293.57      206.41     30.53 o   0.49409
  -3   5  25      244.78       20.99     32.96 o   0.50557
  -5   6  25      189.43      170.99     37.27 o   0.52778
  -2   6  25       38.85       52.29     38.18 o   0.52232
  -4   7  25      136.57       15.40     32.33 o   0.53854
  -1   7  25       33.95        3.06     36.83 o   0.54910
  -6   8  25       71.23        6.31     32.05 o   0.56455
  -3   8  25        1.01       18.82     38.23 o   0.55945
  -5   9  25       25.17        9.11     34.21 o   0.57960
  -2   9  25       47.51       45.09     37.29 o   0.58942
   0   1  26      247.81      383.39     44.45 o   0.48894
  -2   2  26        5.53      344.71     43.09 o   0.49477
  -1   3  26      295.77       74.90     28.32 o   0.50053
  -3   4  26      170.95        6.27     32.45 o   0.51187
   0   4  26      152.11       70.27     46.38 o   0.51745
  -5   5  26      304.87       40.45     47.11 o   0.53382
  -2   5  26      141.28       38.87     33.39 o   0.52296
  -4   6  26      233.43       55.77     33.91 o   0.53917
  -1   6  26      115.54       13.51     36.48 o   0.54447
  -6   7  26        5.38       43.52     34.75 o   0.56515
  -3   7  26      150.56       42.45     39.12 o   0.55491
   0   7  26      481.28       51.88     49.21 o   0.57522
  -5   8  26       91.64       16.29     33.12 o   0.57522
  -2   8  26      206.40       27.31     40.45 o   0.58018
  -4   9  26      136.65       75.02     43.09 o   0.59483
  -1   2  27      197.52      185.93     29.15 o   0.51135
  -2   4  27      229.88       21.29     31.97 o   0.52791
  -4   5  27       36.11       31.67     34.67 o   0.54397
  -1   5  27       84.22      115.81     41.39 o   0.54397
  -3   6  27       31.40       23.27     33.78 o   0.55442
  -5   7  27        2.12       48.75     34.93 o   0.57475
  -2   7  27      132.64       39.82     40.13 o   0.57475
  -4   8  27      106.92       51.98     41.65 o   0.58954
  -1   1  28      576.16      352.29     46.74 o   0.52626
   0   2  28       27.10      140.67     51.02 o   0.53168
  -2   3  28       23.10       77.12     34.35 o   0.53705
  -4   4  28        2.44       26.27     49.90 o   0.55284
  -1   4  28      101.22        6.87     38.23 o   0.54763
  -3   5  28        4.86       21.11     34.26 o   0.55801
   0   5  28      241.45       15.65     45.18 o   0.56820
  -5   6  28       23.10       38.38     36.90 o   0.57821
  -2   6  28       10.16       53.63     40.53 o   0.57323
  -4   7  28       55.63       53.76     35.22 o   0.58805
  -1   3  29        3.86       35.21     38.29 o   0.55535
  -3   4  29       47.19       15.88     34.26 o   0.56559
  -2   5  29       26.31       10.25     38.18 o   0.57565
  -4   6  29      173.45       88.33     38.64 o   0.59041
  -1   6  29       28.84       39.91     39.87 o   0.59525
   0   0  30      374.08      303.31     78.78 o   0.56189
  -1   2  30       94.63       68.82     34.93 o   0.56698
  -3   3  30       67.79       49.57     51.02 o   0.57701
   0   3  30      330.31      161.50     82.72 o   0.57701
  -2   4  30       12.08       33.17     41.74 o   0.58196
  -2   3  31       78.60        0.06      1.00 o   0.59204
 
